# Supplementary material for: Correlation Between Immune-Related Genes and Tumor-Infiltrating Immune Cells With the Efficacy of Neoadjuvant Chemotherapy for Breast Cancer
Source: Front Genet. 2022 Jun 8;13:905617. doi: 10.3389/fgene.2022.905617 (PMC9214242; doi:10.3389/fgene.2022.905617)
Supplement: Supplementary file 1 [file Table2.XLSX]

## Sheet: Sheet1
gene	logFC	AveExpr	t	P.Value	adj.P.Val	B
FAAH	1.24369	7.38986	5.77275	6.64613e-08	0.000479718	7.73609
LAX1	-1.13827	7.11377	-5.05095	1.65461e-06	0.00335014	4.84119
GAMT	1.01404	5.95505	5.01613	1.92054e-06	0.00335014	4.70727
AGR3	3.5662	9.09748	5.01088	1.96412e-06	0.00335014	4.68711
RERG	1.51805	9.19457	4.82409	4.32202e-06	0.00554374	3.97914
LOC101928955	-1.34962	4.93791	-4.75663	5.72104e-06	0.00656032	3.7277
CALML5	-2.15673	6.55043	-4.75515	5.75626e-06	0.00656032	3.7222
LYZ	-1.13625	12.1	-4.67575	7.98263e-06	0.00783556	3.42924
LINC00472	1.15877	7.94275	4.65773	8.59369e-06	0.00783556	3.36318
BANK1	-1.46038	6.94559	-4.64582	9.02213e-06	0.00783556	3.31962
ADAMDEC1	-1.86756	8.45382	-4.64516	9.04632e-06	0.00783556	3.31723
ESR1	1.88973	8.56357	4.626	9.78139e-06	0.00784467	3.24729
THSD4	1.3541	7.52596	4.61473	1.02401e-05	0.00791923	3.20628
CXCL9	-1.76726	10.7575	-4.55598	1.29896e-05	0.00837544	2.99349
FSIP1	2.65867	7.71735	4.5482	1.34037e-05	0.00837544	2.96543
LOC101929272	-1.0798	6.89658	-4.45829	1.92112e-05	0.0106667	2.64371
LOC101929524	1.58023	3.22146	4.4497	1.98787e-05	0.0107324	2.6132
S100A8	-2.29951	8.17316	-4.43809	2.08166e-05	0.0107324	2.57203
TCAM1P	-1.71768	4.53917	-4.4204	2.23272e-05	0.0109308	2.50948
NLRP8	1.16859	4.48823	4.40593	2.36422e-05	0.0109308	2.45839
LOC101929196	2.02888	6.42773	4.39448	2.47348e-05	0.0109308	2.41807
CTA-250D10.23	-1.06963	5.992	-4.38396	2.57815e-05	0.0111415	2.38108
GPR126	-1.06242	7.16268	-4.37947	2.62406e-05	0.0111415	2.36533
KRT4	-1.61133	3.38912	-4.37447	2.67618e-05	0.0111442	2.34779
C15orf54	1.35744	7.50651	4.32995	3.1863e-05	0.0121378	2.19217
CD38	-1.1667	7.19885	-4.32765	3.21506e-05	0.0121378	2.18416
WDR17	1.33051	4.81758	4.3248	3.25108e-05	0.0121378	2.17423
PLAT	1.2199	9.26927	4.24925	4.35876e-05	0.0151455	1.91298
GFRA1	2.16168	9.20798	4.23882	4.5376e-05	0.0151455	1.87717
DMKN	1.29413	7.55285	4.23528	4.59986e-05	0.0151455	1.86504
TSPAN1	2.69925	6.68913	4.22428	4.79876e-05	0.0151455	1.82735
TPRG1	2.00365	8.54477	4.22343	4.81454e-05	0.0151455	1.82443
FCRLA	-1.34494	4.85234	-4.22054	4.86834e-05	0.0151455	1.81454
SLAMF8	-1.0693	8.17091	-4.21906	4.89602e-05	0.0151455	1.80949
LOC101928245	1.98545	6.25016	4.20628	5.14214e-05	0.0153798	1.76584
PGR	2.21104	7.63691	4.20406	5.18609e-05	0.0153798	1.75827
CCDC170	1.1414	8.03665	4.20057	5.25586e-05	0.0153798	1.74638
FCRL5	-1.22218	6.07982	-4.17416	5.81425e-05	0.0155784	1.65655
FCRL2	-1.06057	5.05396	-4.1593	6.15301e-05	0.0155784	1.60619
LOC100293211	-1.38567	6.33896	-4.15611	6.22823e-05	0.0155784	1.59539
ATP6V1C2	-1.1912	7.98016	-4.08543	8.13742e-05	0.0188057	1.3578
NANOS1	-1.07078	7.87108	-4.08458	8.16354e-05	0.0188057	1.35495
CMYA5	1.12181	8.61567	4.06399	8.81963e-05	0.01887	1.28632
CXCL11	-1.49822	8.3881	-4.06118	8.91332e-05	0.01887	1.27694
AC008088.4	1.38055	5.26515	4.05842	9.00582e-05	0.01887	1.26778
GBP5	-1.21013	9.38156	-4.0514	9.24551e-05	0.01887	1.24447
DNAJC12	1.51027	7.64633	4.04698	9.39972e-05	0.01887	1.22979
SLC7A2	1.50478	7.7812	4.0253	0.000101919	0.0197049	1.158
CD96	-1.02124	5.82583	-4.01062	0.000107639	0.0201079	1.10957
PLA2G2D	-1.87665	4.66849	-4.00812	0.000108646	0.0201079	1.10131
NPY1R	2.4512	8.41045	4.00307	0.000110704	0.0201594	1.08468
ZBED2	-1.40436	6.24198	-3.98925	0.000116522	0.0202493	1.03927
CLSTN2	1.64219	8.95084	3.98817	0.000116988	0.0202493	1.03573
RGS11	1.1153	5.35445	3.97472	0.000122954	0.0207517	0.99165
NAT1	1.68027	9.85733	3.96272	0.000128523	0.0212316	0.952403
TIFAB	-1.31576	6.00691	-3.94584	0.000136768	0.0212316	0.897331
LOC101926959	2.35932	6.36522	3.9364	0.000141594	0.0212316	0.866618
C8orf48	1.00989	5.6536	3.93465	0.000142504	0.0212316	0.86095
ZNF214	1.12152	5.80972	3.92451	0.000147902	0.0212316	0.828033
IKZF3	-1.06911	7.40498	-3.9204	0.000150146	0.0212316	0.814704
IL21R	-1.09956	7.49213	-3.91625	0.000152445	0.0212316	0.801251
STK32B	1.10209	7.69095	3.90924	0.0001564	0.0212316	0.778588
SLAMF7	-1.01761	9.2888	-3.9064	0.000158033	0.0212316	0.769393
IRF4	-1.12273	6.40309	-3.90442	0.000159178	0.0212316	0.763005
XIRP1	-1.63373	4.78213	-3.90184	0.000160684	0.0212316	0.754675
IGHM	-1.43373	8.78131	-3.89667	0.000163742	0.0212316	0.737997
PDE6G	-1.10603	3.6636	-3.89535	0.000164533	0.0212316	0.733731
TNIP3	-1.29645	6.35473	-3.88809	0.000168941	0.0215192	0.710344
ADCY1	1.03142	6.07463	3.87506	0.000177143	0.0223015	0.668418
CPLX1	1.57471	8.07828	3.85852	0.000188097	0.0227545	0.615371
LINC00996	-1.09823	5.69538	-3.85573	0.000190005	0.0228576	0.606449
KCNA3	-1.26189	7.05806	-3.85079	0.000193432	0.0231413	0.590653
PSAT1	-1.37652	7.42132	-3.82871	0.000209486	0.02452	0.520206
TNFRSF9	-1.0994	5.21839	-3.82132	0.000215134	0.0249118	0.496705
MS4A1	-1.74318	7.26082	-3.81639	0.00021898	0.0250888	0.481057
SH2D1A	-1.04045	6.64838	-3.79474	0.000236671	0.0260041	0.412466
MAL	-1.27375	5.67331	-3.79204	0.000238977	0.0260041	0.403905
STC2	1.37708	9.54031	3.74334	0.000284276	0.0284893	0.250795
AICDA	-1.22073	3.1846	-3.74048	0.000287181	0.0284893	0.241834
HCG4	1.1887	6.83205	3.74007	0.000287593	0.0284893	0.24057
CLEC4D	-1.04441	4.58249	-3.72429	0.000304123	0.0296644	0.191315
KYNU	-1.09769	8.57065	-3.7094	0.000320545	0.030631	0.144986
MAGEA12	-2.16124	3.72852	-3.70914	0.000320845	0.030631	0.144161
SCUBE2	1.6017	10.1544	3.70493	0.00032564	0.0307922	0.131096
IGK	-1.03748	8.74501	-3.69505	0.000337165	0.0311246	0.100468
SERTM1	1.219	3.1191	3.68695	0.000346911	0.0315631	0.0753795
LOC102723479	-1.51287	9.45705	-3.6454	0.000401187	0.0334431	-0.0525125
GSDMC	-1.45191	5.95264	-3.63168	0.000420824	0.0339569	-0.0945273
DNAH11	-1.12994	4.30551	-3.6307	0.000422262	0.0339569	-0.0975263
AFF3	1.38389	7.39601	3.62954	0.000423968	0.0339569	-0.101069
CPA4	-1.33531	5.94144	-3.62706	0.000427626	0.0339569	-0.10862
MAGEA6	-2.48306	5.36632	-3.61662	0.000443408	0.0339569	-0.140469
GZMB	-1.42244	7.08847	-3.6161	0.000444211	0.0339569	-0.14206
SEZ6L	1.11224	3.91949	3.61361	0.000448055	0.0340427	-0.149629
RP11-757F18.5	1.10388	7.04531	3.61041	0.000453056	0.0342264	-0.159381
BCL2A1	-1.07171	8.3867	-3.60327	0.000464377	0.0346746	-0.181063
CD19	-1.4783	5.62662	-3.59414	0.000479265	0.0352404	-0.208778
LOC100132319	1.13646	7.73472	3.5872	0.000490875	0.0354941	-0.229793
LOC643355	1.03391	3.91987	3.57855	0.000505721	0.0362081	-0.25595
CCL18	-1.32212	7.64686	-3.57576	0.0005106	0.0362081	-0.264377
LOC101927358	-1.16539	3.17356	-3.57326	0.000515009	0.0362081	-0.271923
IFNG	-1.14783	6.03988	-3.57198	0.000517287	0.0362081	-0.275797
IDO1	-1.49716	8.22746	-3.56652	0.000527071	0.0362081	-0.292239
GATA3-AS1	1.61249	5.1984	3.56064	0.000537817	0.0362081	-0.309947
C2orf54	-1.38147	7.05751	-3.54961	0.00055853	0.0368604	-0.343095
ICOS	-1.19895	8.00793	-3.53747	0.000582214	0.0377208	-0.37951
FGF10	2.03832	5.15585	3.52913	0.000599017	0.038239	-0.404451
PHYHD1	1.13996	6.10514	3.5193	0.000619409	0.0388538	-0.433789
ARL14	-1.25781	3.12658	-3.50692	0.000646023	0.0398547	-0.470646
ITK	-1.13391	8.04407	-3.5059	0.000648264	0.0398793	-0.473678
HNF4G	1.14133	4.06915	3.50218	0.000656496	0.0402713	-0.484729
PLCH1	-1.16376	6.33252	-3.50085	0.000659462	0.0402852	-0.488678
LYPD6B	1.09352	8.64666	3.49516	0.000672293	0.0405511	-0.505553
BTLA	-1.06872	5.79388	-3.49171	0.0006802	0.040745	-0.51579
RGS22	1.34803	7.16509	3.49043	0.000683144	0.040745	-0.519571
ZNF703	1.12551	9.55076	3.48799	0.000688799	0.040745	-0.526789
GAD1	1.78119	4.44373	3.48714	0.000690791	0.040745	-0.529316
GABRB2	1.04753	3.18748	3.48255	0.000701597	0.040745	-0.542903
KMO	-1.07432	8.03536	-3.48253	0.000701638	0.040745	-0.542954
CXCL10	-1.23828	10.5685	-3.47352	0.000723299	0.0413064	-0.569563
LOC100996624	-1.32662	2.84403	-3.46608	0.000741659	0.0418701	-0.591495
DNALI1	1.01574	7.68282	3.46381	0.00074734	0.0419246	-0.598171
IGKC	-1.02119	8.2403	-3.43764	0.000815978	0.043621	-0.675001
FCRL1	-1.34669	5.73413	-3.43689	0.000818017	0.043621	-0.677183
LAMP3	-1.43725	7.33041	-3.41601	0.000877097	0.0452206	-0.738112
LOC157860	1.24344	5.9349	3.40791	0.000901093	0.046008	-0.761684
LINC01087	2.10921	7.54682	3.38428	0.000974612	0.0480255	-0.830145
LOC100134040	1.00754	5.57616	3.36462	0.00104004	0.0500465	-0.886815
LOC101928687	-1.22142	5.09482	-3.35867	0.00106065	0.0504777	-0.903929
PPP1R14C	-1.43904	7.23238	-3.35673	0.00106746	0.0505795	-0.909507
GATA3	1.22821	11.1382	3.35552	0.00107172	0.0506703	-0.912977
ORC1	-1.23588	4.76079	-3.34338	0.00111536	0.0519286	-0.94776
TCL1A	-1.03423	4.77414	-3.33947	0.00112975	0.0520504	-0.958934
GS1-259H13.2	1.26216	5.26863	3.31056	0.00124182	0.0548224	-1.04129
ST8SIA6-AS1	-1.59361	8.46352	-3.3056	0.00126205	0.0549723	-1.05535
ADRB1	1.07609	4.3469	3.30507	0.00126426	0.0549723	-1.05687
SERPINA6	2.0763	4.05436	3.30255	0.00127465	0.0549827	-1.064
LINC00173	1.07631	6.09564	3.29804	0.0012935	0.0556848	-1.07677
TDO2	-1.31508	6.13826	-3.27789	0.00138094	0.0578392	-1.13365
MAGEA10	-1.21661	2.00165	-3.2764	0.00138762	0.0580066	-1.13784
DOC2A	1.29231	4.46447	3.25418	0.00149086	0.060381	-1.2002
ANXA9	1.21015	7.86351	3.24327	0.00154412	0.0610564	-1.23068
IGLV1-44	-1.21736	7.55685	-3.24299	0.00154552	0.0610564	-1.23147
SYT1	1.28513	6.44771	3.23741	0.0015735	0.0614721	-1.24704
A2ML1	-1.05276	4.91233	-3.23588	0.00158123	0.0614721	-1.2513
AC006026.13	1.06236	5.82397	3.20935	0.00172137	0.0641558	-1.32496
TFF3	1.43709	8.0459	3.20383	0.00175192	0.0650706	-1.34022
RBMS3-AS3	1.27569	3.36288	3.18903	0.00183642	0.0663901	-1.38104
C12orf74	-1.46597	2.49847	-3.18752	0.00184523	0.0663901	-1.38518
PYHIN1	-1.07087	4.31633	-3.18501	0.00185999	0.0663901	-1.39208
SLC7A5	-1.17767	7.64959	-3.17572	0.00191561	0.0674157	-1.4176
ERBB4	1.43532	8.54661	3.1714	0.00194198	0.0674157	-1.42944
DACH1	1.15368	7.07587	3.16473	0.00198338	0.0680786	-1.4477
SUSD4	1.12518	7.70375	3.16317	0.00199321	0.0682229	-1.45198
CR2	-1.22201	3.41283	-3.15742	0.00202968	0.0688882	-1.46767
NOVA1	1.16704	5.66484	3.15243	0.00206187	0.0694412	-1.48129
RP11-65D24.2	-1.01902	3.6252	-3.13785	0.00215867	0.0716929	-1.52096
TFF1	2.28062	8.95034	3.12753	0.00222973	0.0729346	-1.54896
MZB1	-1.28134	6.24415	-3.11818	0.00229595	0.0739749	-1.57425
KIAA0125	-1.15678	5.7412	-3.11241	0.00233769	0.0739749	-1.58981
TPTE	-1.32022	3.50333	-3.11144	0.00234481	0.0739749	-1.59244
FGB	-1.64542	3.86148	-3.10762	0.00237288	0.0739749	-1.60272
NECAB2	1.05132	3.54861	3.10548	0.00238878	0.0740194	-1.60848
FAM201A	1.06765	5.24586	3.10049	0.00242622	0.0741781	-1.62191
DKK1	-1.60275	5.84134	-3.08344	0.00255832	0.0756802	-1.66766
EGFL6	-1.03723	7.84685	-3.07774	0.00260396	0.0760945	-1.68291
BCL11A	-1.02695	6.90842	-3.07716	0.00260865	0.0761289	-1.68446
RTN4RL2	1.02284	3.28107	3.07454	0.00262991	0.0762568	-1.69146
SYBU	1.09584	8.22588	3.07337	0.00263944	0.0762568	-1.69458
MMP1	-1.96276	7.54947	-3.07165	0.0026535	0.0762568	-1.69916
FAM154B	1.15373	5.26528	3.06828	0.00268133	0.0764975	-1.70816
IGLJ3	-1.35487	9.12457	-3.05722	0.00277446	0.0778215	-1.73758
FCRL3	-1.20779	4.84346	-3.05151	0.00282373	0.0781624	-1.75274
MMP12	-1.57083	6.43377	-3.04902	0.00284548	0.0782922	-1.75935
DMRTC2	-1.2781	4.01391	-3.04653	0.00286735	0.0783317	-1.76595
SLC15A1	-1.06174	5.14818	-3.03596	0.00296203	0.0792829	-1.79392
CLCA2	-1.97069	5.95637	-3.03552	0.00296597	0.0792903	-1.79506
LONRF2	1.23981	8.22605	3.03478	0.00297277	0.0792907	-1.79703
AL833181	-1.07905	6.79354	-3.02459	0.00306703	0.0804858	-1.8239
SOX11	-1.45902	6.98849	-2.99897	0.00331649	0.0833124	-1.89114
LOC440416	-1.10056	4.2495	-2.99753	0.00333103	0.0835538	-1.89489
MYBL2	-1.05078	6.22132	-2.99076	0.00340029	0.0843198	-1.91257
CXorf65	-1.01481	5.64463	-2.98142	0.00349798	0.0854323	-1.9369
AGTR1	1.48571	8.25096	2.98021	0.0035108	0.0855428	-1.94004
FGG	-1.70915	4.98366	-2.97575	0.00355847	0.0859563	-1.95162
LOC101928809	-1.11913	3.51586	-2.97348	0.00358306	0.0860864	-1.95753
TMPRSS4	-1.24793	4.31813	-2.9666	0.00365833	0.0873402	-1.97537
SCGB1D2	2.33641	7.76761	2.94965	0.00385002	0.0903376	-2.01918
DNAH5	1.01549	6.92346	2.94444	0.00391078	0.0909603	-2.0326
CPB1	2.3796	6.81898	2.9311	0.00407029	0.0923879	-2.06685
FABP7	-1.72682	5.81492	-2.92226	0.00417942	0.0933441	-2.08951
SLITRK6	1.57519	7.06643	2.92169	0.00418649	0.0933441	-2.09096
ART3	-1.37955	4.98271	-2.91984	0.00420966	0.0933441	-2.09568
PSMA8	-1.11099	3.98516	-2.91659	0.00425068	0.0933441	-2.10398
CDKL2	1.093	5.08618	2.90921	0.00434529	0.094376	-2.12282
SYNPR	1.15649	2.95828	2.89069	0.00459111	0.0966141	-2.16988
AGR2	1.63655	10.3967	2.89005	0.00459981	0.0966434	-2.1715
TRIM58	1.07124	3.20227	2.8867	0.00464567	0.0970489	-2.17998
CASP14	-2.0104	4.39397	-2.87047	0.00487391	0.0994719	-2.22095
IGLV6-57	-1.17607	6.18399	-2.86885	0.00489724	0.0996518	-2.22503
PLP1	1.04029	5.23384	2.8581	0.0050548	0.101307	-2.25206
BRINP2	1.05701	3.61113	2.85294	0.00513206	0.101581	-2.265
SERPINA5	1.27169	7.72744	2.85102	0.00516105	0.101785	-2.26981
AMPH	1.01391	7.15777	2.84534	0.00524774	0.102744	-2.28402
MGC2889	-1.16091	6.03633	-2.84422	0.00526495	0.102878	-2.28681
UGT8	-1.29717	5.20329	-2.83189	0.00545833	0.104959	-2.31756
LOC100507534	-1.03277	2.16646	-2.83077	0.00547626	0.104959	-2.32035
SERPINA3	1.36457	10.9708	2.81775	0.00568818	0.106827	-2.35269
CT62	1.19651	4.50278	2.81041	0.00581095	0.108259	-2.37087
LINC01342	1.08454	5.26197	2.79896	0.00600717	0.110101	-2.39913
LOC101929734	-1.04543	4.2339	-2.78791	0.00620235	0.111511	-2.42632
RBM11	1.05123	5.65772	2.78619	0.00623335	0.111511	-2.43056
CAPN8	1.17091	8.29913	2.78386	0.00627534	0.111829	-2.43626
SKA1	-1.00929	5.47165	-2.77978	0.00634966	0.112333	-2.44627
PKHD1L1	-1.07174	4.85647	-2.76955	0.00653952	0.114476	-2.4713
CHIT1	-1.21939	3.72245	-2.76414	0.00664197	0.115522	-2.48449
VGLL1	-1.11894	3.7686	-2.759	0.00674062	0.116397	-2.49701
MAGEA4	-1.88113	2.49676	-2.75346	0.00684847	0.117251	-2.51048
ARHGEF26-AS1	-1.27556	4.31494	-2.74796	0.00695725	0.118146	-2.52385
RP4-730D4.1	1.37199	4.84684	2.74501	0.00701607	0.118507	-2.53099
ORM1	-1.13413	5.05827	-2.74009	0.00711543	0.119062	-2.54291
LOC284294	1.1723	4.68941	2.73902	0.00713714	0.119062	-2.54549
CFHR4	-1.36027	3.7977	-2.73744	0.00716941	0.119062	-2.54932
LOC101927722	1.25331	4.65202	2.73556	0.0072079	0.119062	-2.55386
CXCL13	-1.34981	8.89567	-2.73074	0.00730756	0.120265	-2.56549
CA9	-1.02183	5.08819	-2.72945	0.00733452	0.120265	-2.56861
FLJ33534	1.27955	5.82352	2.72761	0.007373	0.120403	-2.57304
TAC1	1.36179	3.88403	2.71978	0.00753886	0.121821	-2.59188
CGA	1.01124	4.1948	2.71706	0.00759725	0.122155	-2.59842
LOC101927934	1.10385	3.13941	2.71578	0.00762502	0.122155	-2.60151
LOC101927138	1.21113	5.85919	2.7146	0.0076504	0.122155	-2.60432
DLG1-AS1	1.09392	2.67273	2.70425	0.00787795	0.124065	-2.62912
RMST	1.22343	3.79581	2.70258	0.00791529	0.12431	-2.63312
GNAS-AS1	1.06453	4.08263	2.70238	0.00791982	0.12431	-2.6336
S100A7	-1.65519	7.07375	-2.69686	0.0080441	0.125405	-2.64677
C1orf168	1.06165	6.04482	2.69395	0.00811046	0.125895	-2.65372
CYP2B7P	1.50419	7.58236	2.69297	0.00813299	0.126064	-2.65606
HYALP1	-1.11928	1.76887	-2.68656	0.00828112	0.127541	-2.67132
BEX1	1.48168	6.66161	2.68349	0.00835304	0.127648	-2.67863
TCN1	1.55125	5.91118	2.68099	0.00841189	0.127752	-2.68456
TBX22	1.22852	1.82772	2.67832	0.0084751	0.128127	-2.69088
RP1-35C21.2	1.19465	2.29637	2.67221	0.0086218	0.128759	-2.70537
FKBP10	1.04892	6.63777	2.67013	0.00867209	0.129191	-2.71028
IGFBPL1	-1.21488	5.65998	-2.66436	0.00881347	0.130261	-2.72393
IL26	-1.18998	2.81034	-2.65689	0.00899931	0.13167	-2.74153
S100A9	-1.37976	6.52043	-2.65635	0.00901289	0.131779	-2.74281
DCX	1.00454	4.21572	2.65028	0.00916682	0.133081	-2.75709
IL20	1.27024	4.55151	2.63922	0.00945338	0.13491	-2.78303
CYP4F11	1.23471	5.79175	2.63599	0.00953867	0.135488	-2.79059
LOC145837	1.14646	7.27089	2.63398	0.00959205	0.135933	-2.79529
CXCL14	1.05836	8.18718	2.63284	0.00962259	0.136188	-2.79797
PCAT18	1.42094	5.99652	2.62508	0.00983153	0.13744	-2.81606
CCL7	-1.19546	4.20216	-2.6183	0.0100177	0.138863	-2.83185
PMCHL2	1.20439	3.81607	2.61705	0.0100524	0.138911	-2.83475
RP11-115A15.2	-1.16374	3.21689	-2.61309	0.010163	0.139322	-2.84396
RP11-567C2.1	-1.05116	5.42521	-2.60778	0.0103129	0.140097	-2.85627
GRIA2	1.57504	4.01591	2.60571	0.0103718	0.140457	-2.86106
LRP2	1.49974	7.421	2.59442	0.0106988	0.142681	-2.88714
LOC101927948	-1.06621	4.16134	-2.59441	0.0106991	0.142681	-2.88717
ACE2	-1.36471	4.47323	-2.5858	0.010955	0.144674	-2.90702
SYNPR-AS1	1.04922	4.0402	2.58573	0.0109571	0.144674	-2.90717
LINC00238	1.25408	2.52341	2.57677	0.011229	0.146449	-2.92774
LINC01419	-1.13137	0.984728	-2.56344	0.0116446	0.149115	-2.95822
FAM3B	1.52424	8.4686	2.55407	0.0119453	0.151266	-2.97959
PEG10	-1.18794	8.79598	-2.53145	0.0126994	0.15678	-3.03082
CD1B	-1.02037	4.49055	-2.52985	0.0127545	0.156966	-3.03444
AREG	1.08853	6.54583	2.50548	0.013618	0.162025	-3.08918
SYT13	1.5341	6.52637	2.50503	0.0136343	0.16204	-3.09017
ABCC13	1.10678	4.5334	2.50253	0.0137258	0.162227	-3.09576
UGT1A6	-1.15192	3.05626	-2.49118	0.0141486	0.164363	-3.12106
MARCO	-1.30807	5.03815	-2.48055	0.014555	0.167255	-3.14467
ROBO2	1.06534	4.74369	2.45613	0.0155286	0.172704	-3.19857
TRAT1	-1.07733	6.18971	-2.44624	0.0159389	0.17435	-3.22025
SCGB2A2	1.99282	10.0941	2.44077	0.0161699	0.175951	-3.2322
LINC01209	-1.01677	3.00641	-2.40768	0.0176328	0.183303	-3.30405
LOC101928790	1.21305	2.41057	2.38173	0.0188613	0.190674	-3.35979
FLJ13744	-1.19442	4.50516	-2.36744	0.0195692	0.19392	-3.39023
KCNJ3	1.47654	5.72216	2.36063	0.019915	0.195308	-3.40469
C1orf64	1.32211	6.97024	2.32922	0.0215805	0.202366	-3.47088
TNNT1	1.35853	7.17988	2.32158	0.0220038	0.204543	-3.48686
MUC16	-1.32333	4.67739	-2.30263	0.0230852	0.209333	-3.52629
S100A1	1.07045	7.18667	2.29306	0.0236492	0.212319	-3.5461
CPA6	1.00794	3.73723	2.29069	0.0237901	0.212873	-3.55097
TRHDE-AS1	1.23282	5.52974	2.26202	0.0255614	0.221546	-3.60979
CXCL1	-1.00052	7.37467	-2.26014	0.0256817	0.221837	-3.61363
EPYC	-1.30078	4.01254	-2.2516	0.0262329	0.223201	-3.63099
MMP13	-1.12172	6.97178	-2.24549	0.0266343	0.224874	-3.6434
LOC400768	1.15886	5.93359	2.23038	0.0276492	0.227995	-3.67392
HSD17B2	-1.43544	4.61948	-2.18629	0.0308054	0.240377	-3.76188
CA3	1.18191	5.45733	2.18616	0.0308153	0.240377	-3.76214
SYTL5	1.01898	6.06354	2.18508	0.0308967	0.240834	-3.76429
NKAIN1	1.01011	5.68075	2.18378	0.0309945	0.241249	-3.76685
TFAP2B	-1.22781	8.13907	-2.1808	0.03122	0.241811	-3.77274
CWH43	-1.03681	3.97266	-2.17052	0.0320084	0.244656	-3.79296
KRTDAP	1.0107	3.29353	2.16179	0.032692	0.245797	-3.81009
MALRD1	1.0892	4.56772	2.1474	0.0338454	0.249962	-3.83815
KRT16	-1.11126	5.14617	-2.1033	0.0376039	0.262415	-3.92311
GLYATL2	-1.02779	7.83744	-2.09244	0.0385832	0.265907	-3.94379
VSTM2A	1.30645	3.84749	2.07457	0.0402421	0.270706	-3.9776
RP11-369C8.1	-1.00816	6.32377	-2.05639	0.0419918	0.276548	-4.01171
LBP	-1.03448	4.67087	-2.00828	0.0469399	0.292885	-4.10063
PVALB	1.23986	4.41441	1.99974	0.0478682	0.294638	-4.11621
