# Supplementary material for: Correlation Between Immune-Related Genes and Tumor-Infiltrating Immune Cells With the Efficacy of Neoadjuvant Chemotherapy for Breast Cancer
Source: Front Genet. 2022 Jun 8;13:905617. doi: 10.3389/fgene.2022.905617 (PMC9214242; doi:10.3389/fgene.2022.905617)
Supplement: Supplementary file 2 [file Table3.XLSX]

## Sheet: Sheet1
id	B cells naive	B cells memory	Plasma cells	T cells CD8	T cells CD4 naive	T cells CD4 memory resting	T cells CD4 memory activated	T cells follicular helper	T cells regulatory (Tregs)	T cells gamma delta	NK cells resting	NK cells activated	Monocytes	Macrophages M0	Macrophages M1	Macrophages M2	Dendritic cells resting	Dendritic cells activated	Mast cells resting	Mast cells activated	Eosinophils	Neutrophils
GSM809185	0.00819246	0	0	0.00194182	0	0	0	0.0616754	0.0385976	0.0391839	0.0578271	0	0	0.550505	0.164073	0.042149	0.0354408	0	0.00041374	0	0	0
GSM809192	0.0193907	0	0.091002	0	0	0.0456652	0	0.195572	0	0.0576214	0	0.0532166	0.0013858	0.104433	0.140564	0.128155	0.0151647	0.0270275	0.120802	0	0	0
GSM809194	0.00508404	0.00816444	0.0210187	0	0	0.164115	0	0.13957	0.00136432	0.0147199	0.00691367	0.00799332	0.00178482	0.14517	0.196318	0	0.0214289	0	0.266354	0	0	0
GSM809202	0.0428321	0.0297342	0.0484584	0	0.0516868	0.106221	0.0267008	0.0964085	0	0.153403	0.0150513	0	0.00765964	0.0938205	0.222798	0.0672866	0.00319347	0	0.033567	0	0.001179	0
GSM809203	0	0.0115374	0.13349	0.0302462	0	0.0180752	0	0.155682	0	0	0	0.0562129	0	0.259667	0.13659	0.0717451	0.0145397	0.0102789	0	0.0487428	0	0.0531927
GSM809213	0.0629815	0.0221564	0	0	0.234264	0.123988	0.0141043	0.0681437	0	0.226256	0	0	0	0.0441719	0.0916085	0.0466385	0.00599345	0.0139751	0.0419961	0	0	0.00372296
GSM809225	0.0649257	0.018284	0.0413428	0	0	0	0.00442259	0.166103	0.0381802	0.0981122	0	0	0	0.191334	0.141543	0.213287	0	0	0	0.000707268	0.0133601	0.00839841
GSM809226	0.0616169	0.0190733	0.0417715	0.078735	0	0	0.00319562	0.139123	0	0.169542	0	0	0	0.114133	0.197474	0.0601314	0.0400548	0	0.07515	0	0	0
GSM809229	0	0.02989	0.0342753	0	0.0154649	0	0	0.0836	0.0508535	0.0341456	0	0.0203785	0.0104716	0.156674	0.157491	0.0954105	0.150323	0	0.128538	0	0.0324845	0
GSM809231	0	0.0959292	0.0791168	0	0	0	0	0.232243	0	0.0946571	0	0.0419892	0	0.11116	0.100241	0.0140019	0.0937845	0	0.0328876	0	0.103989	0
GSM809232	0	0.0333961	0.0388832	0.0603121	0.0257311	0	0.0560966	0.148691	0	0.198436	0	0.0116978	0	0.208543	0.10511	0.0533956	0.0137766	0	0.0459308	0	0	0
GSM809236	0	0.0419258	0.0979155	0	0.0266612	0	0.0012646	0.184041	0.0184664	0.107332	0	0	0	0.109108	0.110218	0.217745	0.0378839	0.0157137	0.0317247	0	0	0
GSM809237	0	0.0897322	0	0	0	0.0890343	0	0.145984	0.042302	0.0095331	0	0.0147914	0.0306119	0.0175089	0.148142	0.197742	0.0952682	0.011567	0.107782	0	0	0
GSM809238	0.0249031	0	0.0642035	0	0.0020716	0	0.103778	0.153183	0	0.151006	0	0.0200053	0	0.0976073	0.163096	0.0670116	0.0523896	0	0.0951429	0	0	0.00560239
GSM809246	0.0665571	0	0.00549435	0	0.0402208	0.0222001	0.0550613	0.177064	0	0.191105	0	0.00988002	0	0.153532	0.123286	0.0486881	0.0326325	0	0.0669143	0	0	0.00736526
GSM809253	0.0161648	0.04294	0.00760567	0.0415092	0.0627464	0.0311998	0.0309417	0.0936951	0	0.182285	0	0.0437449	0	0.0979884	0.119068	0.0312242	0.0269585	0	0.17112	0	0	0.000808296
GSM809256	0.00413965	0.0275989	0.177494	0	0.00785345	0.0125519	0.0610904	0.0972687	0	0.0489847	0	0.0583109	0	0.132257	0.151267	0.0689088	0.0213668	0	0.126544	0	0	0.00436351
GSM809266	0.0215729	0	0.00957335	0.0279257	0	0.212509	0.0198129	0.0868843	0	0.224725	0	0.0221649	0	0.165388	0.12921	0.0158033	0	0	0.064431	0	0	0
GSM809271	0.00143896	0	0.128408	0.028573	0	0.0677975	0.0218752	0.0699664	0.0126836	0.110956	0	0.0168455	0	0.121447	0.136747	0.0835279	0.0373073	0	0.162427	0	0	0
GSM809272	0.0549958	0.0301459	0.0257409	0	0.0513045	0.168959	0	0.127755	0	0.0679675	0.0105062	0	0	0.0690088	0.148721	0.0596609	0.142579	0	0.0426557	0	0	0
GSM809274	0	0.0634762	0.0473155	0.0218395	0	0.0786817	0	0.277405	0	0.014586	0.00619667	0.0111776	0	0.191181	0.162237	0.0283072	0.0604104	0.0290573	0.00418422	0	0.00327936	0.000665142
GSM809280	0.0102438	0.0101789	0.0737802	0.0296388	0	0	0.132653	0.12756	0	0.0801711	0	0.0188191	0	0.106378	0.16634	0.11434	0	0.0148638	0.115033	0	0	0
GSM809294	0	0.0526673	0.0352578	0	0	0	0.0981549	0.146552	0	0.126144	0	0.0865258	0	0.0343075	0.21948	0.0685688	0.0493819	0	0.0795387	0	0	0.0034219
GSM809295	0.0409979	0.0293132	0.0110315	0	0	0.0539081	0.030568	0.143528	0	0.0875188	0	0.0365361	0	0.202388	0.189854	0.0685144	0.0083863	0	0.0932611	0	0	0.00419388
GSM809298	0.016261	0.0400364	0.101968	0.128405	0	0.0170096	0.0760758	0.148124	0	0.157773	0	0.0026719	0	0.103201	0.100069	0.0193355	0.0213175	0	0.0677516	0	0	0
GSM809184	0.0140972	0	0.0616474	0.0449438	0	0	0	0.206682	0.0338341	0.0566674	0	0.00990106	0	0.250309	0.154935	0.0733444	0	0.0198263	0.070461	0	0	0.00335039
GSM809186	0.0494833	0.067056	0.0308567	0	0.0943963	0	0.000907874	0.0861029	0	0.114804	0	0.0166014	0	0.136593	0.0859214	0.101756	0.138466	0	0.0770567	0	0	0
GSM809187	0.0317933	0	0.0226579	0	0.0670005	0	0.085804	0.205813	0	0.110431	0	0.052641	0.00273969	0.16673	0.127152	0.0332222	0	0.00654694	0.0874673	0	0	0
GSM809189	0.0224262	0	0.0126448	0	0	0.0482806	0	0.273463	0	0.13891	0	0.0656803	0.00637023	0	0.138236	0.150132	0.0110372	0	0.122292	0	0.00134392	0.00918365
GSM809190	0	0.0808059	0	0.0751679	0	0.0786876	0	0.133187	0.0982302	0	0	0.023754	0	0.0811067	0.125829	0.0735774	0.0846257	0.0261448	0.0979332	0	0	0.0209512
GSM809191	0.00272719	0.0387592	0.00325632	0	0	0.0168186	0	0.140564	0.00915703	0.0862907	0	0	0	0.355743	0.107354	0.12104	0.0127141	0	0.0963579	0	0	0.0092172
GSM809193	0	0.0453284	0.104328	0.125247	0	0.0649369	0	0.13634	0.0322828	0.0130726	0.0363811	0	0.00875594	0.0304385	0.188821	0.0715247	0.0645988	0	0.0665111	0	0	0.0114329
GSM809195	0	0	0	0	0	0.134716	0	0.0536224	0	0	0	0.0348562	0.010595	0.22546	0.0154972	0.316563	0.00112621	0.0124056	0.166147	0	0	0.0290115
GSM809196	0.0185476	0.0134855	0.0014539	0	0	0.092207	0	0.169702	0.0131997	0.0880034	0	0.00962202	0	0.243971	0.100945	0.133656	0.0114825	0.000793542	0.102931	0	0	0
GSM809197	0.00320122	0.0255326	0	0	0	0.0898362	0	0.253873	0	0	0	0.0650124	0.0694321	0.423693	0.0168284	0.0211496	0.00661894	0	0.0248221	0	0	0
GSM809198	0	0.0341777	0.0025718	0	0	0.0518737	0	0.122788	0	0.0276335	0	0.00835777	0.00931804	0.397501	0.126746	0.108384	0.0577305	0	0.0479952	0.0049238	0	0
GSM809200	0.00764558	0	0.00836325	0.0311067	0	0.0413828	0.0227609	0.214255	0	0.164379	0	0.0572432	0	0.0364751	0.19895	0.0891543	0.0340622	0	0.0935719	0	0	0.000650711
GSM809201	0	0.0548558	0.0087503	0.0243021	0.0157653	0	0	0.232738	0	0.10973	0	0.0464519	0	0.0578382	0.144003	0.12164	0.00581086	0	0.162112	0	0	0.0160024
GSM809204	0	0.0169153	0.03924	0	0	0.026192	0	0.157662	0	0.0134285	0.0339858	0.0174259	0.0182819	0.342259	0.153727	0	0.12324	0	0.024477	0	0	0.0331663
GSM809205	0.0259996	0.00987017	0.028688	0	0.00104988	0.0209183	0	0.126588	0.019779	0.125679	0	0.0130739	0	0.306158	0.0597179	0.151764	0.0226737	0	0.0880404	0	0	0
GSM809207	0	0.0346036	0.00303717	0.0263428	0	0	0	0.160756	0.0352022	0.0275178	0	0.028543	0	0.0774388	0.158741	0.103448	0.0765126	0	0.267857	0	0	0
GSM809208	0	0.028179	0.025413	0.0725708	0	0	0	0.148723	0	0.0660415	0.00269026	0	0	0.111472	0.151097	0.152234	0.141204	0	0.0737762	0	0	0.0265989
GSM809209	0.00457408	0.00636221	0.0851963	0	2.19674e-05	0	0.0544702	0.156293	0.0619625	0.0150779	0.0990636	0	0.00238951	0.120952	0.231577	0.101318	0.0112211	0.0141464	0.0120519	0	0	0.023322
GSM809211	0.00136941	0	0.146875	0.00320524	0	0.0756997	0	0.234697	0	0.0605857	0	0.046495	0.00372416	0.182199	0.13382	0.0681341	0	0	0.0363562	0	0.00683972	0
GSM809212	0	0.0427358	0.00213092	0.0301948	0	0.0523975	0	0.073561	0.067168	0.0370654	0.00958566	0	0	0.103008	0.069869	0.0766236	0.0538992	0	0.381761	0	0	0
GSM809215	0.00734912	0	0.0315546	0.0185542	0	0.0338069	0.00151789	0.167717	0.0387401	0.0501515	0	0.041254	0	0.0906184	0.190833	0.174081	0.0506815	0	0.0875123	0	0	0.0156288
GSM809216	0	0.0169172	0	0	0.0170173	0.00161483	0.0148177	0.0419846	0	0.0568504	0.00567494	0	0	0.435849	0.0286344	0.295713	0.0127254	0	0.0444408	0	0	0.0277596
GSM809217	0	0	0.0120206	0	0	0.105901	0.0198836	0.0974835	0	0.165864	0	0	0	0.0336842	0.119899	0.180251	0.0138434	0	0.241664	0	0	0.00950543
GSM809218	0.00827658	0	0.126166	0.0497893	0.0273793	0.111662	0.00112316	0.141941	0	0.0558821	0	0.0199403	0.0601101	0.0186897	0.109531	0.175138	0.00770633	0	0.0856488	0	0.00101532	0
GSM809219	0.00850605	0	0.0209785	0.0410748	0	0	0.037935	0.136905	0.00656628	0.10819	0	0.0238796	0	0.260774	0.156792	0.0347014	0.0194327	0	0.144265	0	0	0
GSM809220	0	0.0218436	0.0567472	0	0	0.00835148	0.0516012	0.178432	0	0.065216	0	0.0243519	0.0165713	0.0571756	0.184545	0.158222	0.0537411	0.00613978	0.0976344	0	0	0.0194274
GSM809221	0	0.0118175	0.0052683	0	0	0.055868	0.00105717	0.0858266	0.0184769	0.100284	0	0	0.00680216	0.0834761	0.166359	0.293745	0.0165307	0.0046861	0.143251	0	0.00655225	0
GSM809222	0	0.00144924	0.0437418	0	0	0.163075	0.00888247	0.0496944	0	0.009718	0	0.0513308	0.0197161	0.0776445	0.10848	0.248257	0.00933745	0	0.18453	0	0	0.0241431
GSM809223	0	0	0.0230693	0.147127	0	0	0.0727064	0.176007	0.0107289	0.0966253	0	0.0646072	0	0	0.160304	0.0976369	0.132529	0	0	0.0128014	0.0058567	0
GSM809224	0	0	0.00745854	0.285474	0	0	0	0.214683	0.0498909	0.0397061	0	0.0586838	0	0.0945676	0.118219	0.108546	0.00327554	0	0.00394797	0	0	0.015548
GSM809227	0.00855928	0	0.0567972	0.0466027	0.0193913	0	0.268218	0.117825	0	0.0219721	0.0133666	0.0300506	0	0.0247979	0.175812	0.0886502	0.0851718	0	0.0422759	0	0.0005091	0
GSM809228	0.028645	0	0.0346012	0.0741325	0	0.0520591	0	0.174992	0	0.0231814	0	0.0925079	0.010226	0.0996591	0.164756	0.104338	0.0332852	0	0.107616	0	0	0
GSM809230	0	0.0398989	0.0162617	0	0	0.180345	0	0.119291	0.00762946	0.12525	0	0.026919	0	0.0361555	0.10657	0.0596563	0.109449	0.00909218	0.154748	0	0.00873423	0
GSM809233	0.018697	0.024794	0.064337	0	0	0.107882	0.0185647	0.122156	0	0.160143	0	0.0726146	0	0.0875025	0.154236	0.0244581	0.0173945	0	0.127221	0	0	0
GSM809234	0.047747	8.43773e-05	0	0	0.0812559	0	0.0698207	0.142075	0.0133091	0.191071	0	0	0	0.111527	0.112773	0.0914677	0	0.00629014	0.101353	0	0	0.031227
GSM809239	0	0.0667351	0.02614	0	0	0.0447047	0	0.122423	0	0.00380263	0	0.0272414	0.0212354	0.414169	0.0747514	0.053905	0.0178236	0.00573898	0	0.0783417	0	0.0429877
GSM809240	0	0.0291492	0.0163838	0	0.050131	8.4989e-05	0	0.13956	0.0426267	0.00379772	0.0463782	0	0	0.483201	0.0204593	0.0994004	0	0	0.0388799	0.0299477	0	0
GSM809242	0.0370284	0.0053481	0.0710521	0	0	0.0905609	0	0.125167	0	0.0603787	0	0.0445226	0.0228275	0.032769	0.162584	0.139085	0.0539513	0	0.154725	0	0	0
GSM809243	0	0.0427155	0.00810191	0	0	0.0428952	0	0.10875	0	0.0856271	0	0.0461903	0.0138925	0	0.107929	0.255925	0.0137145	0	0.268265	0	0.00411928	0.00187444
GSM809245	0	0.0649878	0.0344098	0	0.0716218	0	0.00480163	0.194866	0	0.101202	0	0.0379282	0.00119484	0.0838853	0.132024	0.0813245	0.100108	0	0.0865835	0	0	0.00506281
GSM809247	0.0196683	0	0.025231	0	0	0	0	0.137367	0	0.0427117	0	0.032135	0.0248604	0.225095	0.133288	0.0394215	0	0.218547	0.0368638	0	0.0169907	0.0478204
GSM809249	0.0152335	0	0.034339	0	0.0411866	0.0611224	0	0.143072	0	0.168656	0	0.040359	0.00592355	0.0685429	0.115568	0.0390063	0.0262026	0	0.240789	0	0	0
GSM809250	0	0.0373953	0.0593829	0	0	0.0492021	0	0.109981	0.010509	0.0840183	0	0.000955696	0	0.110645	0.0710297	0.213831	0.023813	0	0.138645	0	0.00119945	0.0893925
GSM809251	0.160992	0	0	0	0.0741387	0.000753001	0.00345324	0.197484	0	0.142962	0	0.019032	0	0.0464432	0.0768675	0.159539	0.0145526	0	0.079573	0	0	0.0242096
GSM809252	0	0.067737	0.0449692	0	0	0.0781754	0	0.109954	0.0589475	0.0318625	0.00710152	0.0127392	0.00117545	0.371692	0.0700257	0.0432524	0	0	0.102368	0	0	0
GSM809254	0.00101864	0	0	0	0	0.114637	0	0.0160571	0	0.0470353	0	0.0520227	0.0165129	0	0.0180961	0.347147	0.0242797	0	0.363194	0	0	0
GSM809255	0.00452181	0	0.0861299	0.0715485	0	0	0	0.168992	0.000941835	0.0922022	0	0.0867011	0.051372	0.0712556	0.150516	0.0219991	0.0183239	0	0.175496	0	0	0
GSM809257	0.0685926	0	0.0393768	0.0409955	0	0	0	0.122869	0.0033268	0.0177865	0	0.0166652	0	0.394528	0.0458656	0.119046	0.0290546	0	0.101894	0	0	0
GSM809258	0.101983	0	0.0108873	0	0.0297405	0	0.0116364	0.137571	0	0.173184	0	0.0133113	0	0.0721756	0.178031	0.0382965	0.014366	0	0.218817	0	0	0
GSM809259	0.0426298	0	0.102831	0.0692449	0	0.000972686	0	0.23193	0	0.0755889	0	0.053732	0.000407981	0.0678483	0.119712	0.110444	0.00594453	0.00909744	0.10665	0	0.00121671	0.0017489
GSM809260	0	0.0348597	0.00989902	0	0.013719	0.00188698	0	0.0546028	0.0331806	0.0625095	0	0	0	0.579165	0.0571974	0.0757748	0.00500925	0	0.0721963	0	0	0
GSM809261	0.0326213	0.0170367	0.0732352	0	0.0233298	0	0	0.180392	0.0186024	0.148311	0	0.00765374	0	0.219446	0.110947	0.0322337	0.00190355	0	0.134288	0	0	0
GSM809263	0	0.00700719	0	0	0.0829186	0	0	0.0141244	0.0696327	0.0725977	0	0	0	0.440359	0.0381747	0.106294	0.0234569	0	0.124715	0	0.0207199	0
GSM809264	0.0831197	0.134424	0	0	0.0859338	0.0987795	0.0815595	0.0905007	0	0.182791	0	0	0	0.0531913	0.097145	0.00842945	0.0151834	0	0.0670407	0	0	0.00190176
GSM809265	0.00115066	0	0.0229683	0.0954539	0	0.0260914	0.0670915	0.0868353	0.0286216	0	0.0263968	0.0528966	0.0177359	0.138888	0.206059	0.121224	0.0201054	0	0.088482	0	0	0
GSM809267	0	0.0553421	0.101822	0	0.019702	0.0338728	0	0.157065	0.0303422	0.0111909	0	0.0280619	0.0293047	0.121676	0.120892	0	0.147795	0	0.142934	0	0	0
GSM809268	0.0124288	0.0132148	0.0979889	0.0975708	0	0.0786916	0	0.10702	0	0.240171	0	0	0	0.0177072	0.126296	0.0283107	0.0182263	0	0.162373	0	0	0
GSM809270	0	0.0453574	0	0.0826192	0	0.0246879	0	0.204062	0	0	0.0326759	0	0	0.160574	0.158515	0.183969	0	0.0488623	0.018103	0.00290733	0	0.0376665
GSM809273	0.00226727	0	0.0823238	0.107704	0.0111979	0	0.0332166	0.0860418	0	0.0414097	0	0.0354687	0	0.374671	0.104925	0.0928868	0.0217635	0	0	0.00612284	0	0
GSM809275	0.0133967	0	0.113313	0.141483	0	0	0.00468135	0.0906499	0.0433951	0.0292105	0	0	0	0.139317	0.0944454	0.130107	0.0355819	0	0.161641	0	0	0.00277873
GSM809276	0	0.00731449	0.0234821	0	0	0	0	0.0770791	0.019685	0.00500157	0	0.0247134	0	0.272114	0.092634	0.257307	0.0329838	0	0.149526	0	0	0.0381602
GSM809277	0	0.0255494	0.0301799	0.00852462	0	0	0	0.0481192	0.0561037	0	0	0.0484138	0	0.568288	0.0433071	0.0920508	0	0	0.0731085	0	0	0.00635523
GSM809278	0.00113383	0.0508179	0.0191469	0.0711022	0	0	0	0.227303	0	0.0595431	0	0.0619629	0.00207298	0.0625987	0.182265	0.096881	0.00658577	0	0.154774	0	0	0.00381288
GSM809279	0.00198595	0.0141336	0.0446387	0.0663444	0	0.01451	0	0.15506	0	0.0336582	0	0.0036788	0	0.17115	0.0719615	0.155086	0.0125302	0	0.255262	0	0	0
GSM809281	0.0297305	0	0.0313785	0.0242114	0	0.078373	0.035587	0.081261	0	0.093555	0	0.0211063	0.00680922	0.0636033	0.100295	0.184147	0.0319758	0	0.217967	0	0	0
GSM809282	0.0677286	0	0.00581159	0	0.0890025	0.0713031	0.0471673	0.102239	0	0.20671	0	0.0262946	0.00302221	0.0375759	0.19657	0.0264175	0	0.037378	0.0782748	0	0.00450508	0
GSM809283	0	0.0541915	0.0236661	0	0	0.0786379	0	0.114109	0	0.116886	0	0.041356	0.0179087	0.163171	0.111156	0.0700299	0.0337874	0	0.167898	0	0	0.00720245
GSM809284	0.041372	0.0286703	0.122987	0.00373977	0	0.0922641	0	0.200756	0	0.0260021	0	0.0429771	0.0112455	0.0894221	0.114751	0.0917826	0.007996	0	0.126034	0	0	0
GSM809285	0	0.0267639	0.0235511	0	0	0.0546101	0	0.0524712	0.02252	0	0.0456339	0	0	0.306711	0.100377	0.186933	0	0	0.164025	0	0	0.0164024
GSM809286	0	0.0452932	0.0236665	0	0	0.0505698	0	0.0554877	0.0673971	0.142426	0	0.0205347	0	0.0239984	0.0897393	0.226374	0.0588709	0.0409371	0.0904058	0	0	0.0642997
GSM809287	0	0.00577028	0.0548203	0	0	0	0	0.176241	0.0419968	0.0793042	0	0.00746328	0	0.137215	0.23606	0.0861229	0.0545049	0.0818734	0.00729011	0	0	0.0313377
GSM809288	0	0.0531161	0.0302289	0.09619	0	0.0123672	0	0.0759885	0	0.13517	0	0.0378938	0.0211546	0	0.0598872	0.169841	0.0581399	0	0.233727	0	0	0.0162951
GSM809292	0.0079978	0.0545139	0.0841598	0	0.0177522	0.119642	0	0.0954338	0	0.147184	0	0.0386706	0	0.00329257	0.0854874	0.0954399	0.102532	0	0.147894	0	0	0
GSM809293	0	0.0334477	0.0962326	0	0.00599976	0.0821552	0	0.116588	0	0.141569	0	0.0462492	0.00163228	0	0.062444	0.0943121	0.0599985	0	0.250045	0	0	0.00932674
GSM809296	0.000985688	0.00277569	0	0	0	0	0	0.105853	0	0	0.01144	0.0179479	0	0.354997	0.0217479	0.244613	0	0	0.239641	0	0	0
GSM809297	0	0.011289	0.0161251	0	0.0341084	0.0524666	0	0.133365	0.00840251	0.0390435	0.00177739	0.0163383	0	0.165742	0.138322	0.0249243	0.0206997	0	0.332522	0.00251547	0	0.00235808
