# Supplementary material for: Correlation Between Immune-Related Genes and Tumor-Infiltrating Immune Cells With the Efficacy of Neoadjuvant Chemotherapy for Breast Cancer
Source: Front Genet. 2022 Jun 8;13:905617. doi: 10.3389/fgene.2022.905617 (PMC9214242; doi:10.3389/fgene.2022.905617)
Supplement: Supplementary file 6 [file Table6.XLSX]

## Sheet: Sheet1
id	B cells naive	B cells memory	Plasma cells	T cells CD8	T cells CD4 naive	T cells CD4 memory resting	T cells CD4 memory activated	T cells follicular helper	T cells regulatory (Tregs)	T cells gamma delta	NK cells resting	NK cells activated	Monocytes	Macrophages M0	Macrophages M1	Macrophages M2	Dendritic cells resting	Dendritic cells activated	Mast cells resting	Mast cells activated	Eosinophils	Neutrophils
GSM795235	0	0.034988	0.00404817	0	0	0	0.0470183	0.0492722	0.0181226	0.112959	0.0442388	0	0.0704993	0.178336	0.0592197	0.0666811	0.0754236	0	0.0422996	0	0	0.196894
GSM795236	0.026521	0.0641788	0	0.046659	0	0.0483397	0.0148596	0.17073	0	0	0.0801564	0	0.0586177	0.199245	0.081839	0	0.0827908	0	0.0027242	0.055969	0.0673696	0
GSM795237	0.0179377	0.0644867	0.0110598	0.00584449	0.0436959	0.114502	0	0.0138483	0.0536709	0	0.101538	0	0.065332	0.0567763	0.0689892	0	0.262463	0	0.00667351	0.0844168	0	0.0287652
GSM795238	0.0696962	0	0	0.095715	0	0.0432843	0.0208773	0.0361548	0.0175532	0.0404035	0.0689965	0	0.0400587	0.198621	0.0899579	0.0239648	0.0394244	0	0.00961442	0	0	0.205678
GSM795239	0.0141849	0.00747512	0.0187362	0.155381	0	0	0	0.112498	0.0316909	0.0231487	0.0827419	0	0.0512888	0.244235	0.089856	0.0229787	0.0732235	0	0	0.00976103	0.0111043	0.0516952
GSM795240	0	0.0587995	0.0796708	0	0.172433	0	0	0	0.0526652	0.0966265	0.0405884	0	0.00187332	0.0612452	0.0532743	0.112917	0.113205	0	0	0.082566	0.0220257	0.0521095
GSM795241	0.0449696	0	0.0259457	0.0986217	0	0.0392655	0	0.108231	0.0782341	0	0.0995577	0	0.00745658	0.115511	0.149132	0.0496353	0.0708535	0	0	0.0592377	0	0.0533491
GSM795242	0.0260743	0.1113	0	0.23378	0.0671544	0.0447094	0.030709	0.0256547	0.0838778	0.00823697	0.0366867	0	0.0312313	0.0451268	0.0562162	0	0.0642825	0	0	0.0163158	0.0107341	0.10791
GSM795243	0	0.0349367	0.0203336	0.023629	0.035811	0	0.00218098	0.013258	0.0539178	0.0368501	0	0.0200246	0.133826	0.059446	0.0296386	0.0226258	0.0573529	0	0.0703764	0	0	0.385792
GSM795244	0.00371001	0.0116864	0.0176734	0.0112018	0	0.0909277	0	0.0258822	0.0283709	0.0429012	0	0.0315443	0.0894302	0.204333	0.139449	0.0155538	0.0792285	0.0399672	0	0.0641242	0.0182923	0.0857245
GSM795245	0.113764	0	0	0.104095	0.00754783	0.0374937	0.11038	0.0100077	0.00385281	0.00626133	0.0725358	0	0.0395508	0.133727	0.0707345	0	0.0932719	0	0	0.173593	0.0231838	0
GSM795246	0.160408	0	0.228087	0.034509	0	0.0339211	0.0497546	0.103998	0	0.0198011	0.0221148	0	0.0267185	0.070251	0.110385	0.062044	0.0349015	0	0.021364	0	0	0.021743
GSM795247	0.0163421	0.0118291	0.0240022	0.119281	0.0992952	0.0321084	0.0672098	0.00541389	0.0271649	0.126944	0.00026433	0	0	0.0447215	0.192069	0.00316675	0.169027	0	0.0552234	0.0053313	0	0.000607264
GSM795248	0.11775	0	0.0926582	0.0560419	0	0.0347473	0.00812651	0.0615149	0.0598592	0.0476362	0	0	0	0.215076	0.0761917	0.132526	0.0211553	0	0	0.0143035	0.00716807	0.0552467
GSM795249	0.0477523	0.00877438	0.0383382	0.185299	0.0548081	0.0121686	0.0177477	0.0644031	0.0733459	0.0953463	0	0	0	0.115838	0.174277	0.0446874	0.00918279	0.00952439	0.0283815	0	0	0.0201254
GSM795250	0	0.0210515	0.0223383	0	0.210435	0	0	0.00718277	0.131441	0.0424905	0.109538	0	0	0.195975	0.0250519	0.0398467	0.0556926	0	0.137531	0	0	0.00142548
GSM795252	0	0.0464691	0.0208697	0.0821524	0.115669	0.0907942	0.00965153	0	0.0493092	0.0619196	0.0822571	0	0.0407319	0.12074	0.060693	0	0.0359738	0	0	0.0137402	0	0.169029
GSM795253	0	0.0132152	0.0160169	0	0.0702815	0.0813721	0.0298461	0	0.00301074	0.0171911	0.0386437	0	0.0308567	0.489429	0.03646	0.0390142	0.0690163	0	0.000210422	0.00956474	0	0.0558715
GSM795254	0.00962728	0.0182437	0	0.0936536	0.00733729	0	0	0.00852788	0.0724531	0	0.0905083	0	0.0608222	0.231003	0.0380331	0.0442489	0.0653755	0	0	0.0493189	0	0.210847
GSM795255	0.0907085	0	0.015854	0.147988	0	0	0.0199082	0.080907	0.0591511	0.0377156	0	0.0102255	0.0156589	0.100457	0.113247	0.147656	0.0916916	0	0.00350396	0.0190403	0	0.0462868
GSM795256	0.0147688	0.0137246	7.10962e-06	0.0740852	0.0555165	0	0.00644647	0.0012101	0.0995988	0	0.0863281	0	0.0365617	0.24155	0.00848059	0.0177802	0.0354441	0.00080695	0.0113635	0	0	0.296327
GSM795260	0.0615623	0	0	0.0442689	0	0.0316471	0.0117763	0.0380939	0.0254042	0.0789589	0	0.0180322	0	0.434278	0.103262	0.0507036	0.0199379	0	0.0348485	0.0355554	0	0.0116706
GSM795261	0	0.0417111	0.0126106	0.079515	0.0278678	0.0556168	0.028751	0.00795254	0.115869	0	0.0210546	0	0.00410615	0.142794	0.111594	0.0117945	0.113661	0	0.221764	0	0	0.00333686
GSM795262	0	0.0525163	0.024038	0.122883	0	0.0535851	0	0.0424443	0.0312276	0.00228676	0	0.018835	0.0269613	0.137523	0.086917	0.0142851	0.189312	0	0.180603	0.0165833	0	0
GSM795263	0.0396295	0	0.0225146	0.0250675	0	0.0271713	0	0.104648	0.0274515	0.0980967	0	0.0413254	0.097136	0.213115	0.129611	0.0151432	0.0656336	0.0199396	0.0698885	0.000891366	0.0027376	0
GSM795264	0	0.0533277	0.015618	0.0724381	0	0.0106568	0.0265506	0.133628	0.0404065	0.0153258	0	0.00349888	0.0538132	0.324143	0.178076	0	0.0237034	0	0.00252368	0.0462897	0	0
GSM795266	0.00126516	0	0.0180218	0.0928746	0	0	0	0.0728961	0.112524	0.0785449	0	0.0156353	0	0.294303	0.149521	0.0923872	0	0.00305826	0.0575765	0.00771202	0	0.00368037
GSM795268	0.0342931	0.0728391	0.0151835	0.00169117	0.0119145	0.126	0	0.138873	0.0283583	0.119477	0	0.00354603	0	0.152643	0.160562	0.00970078	0.0532027	0	0.0260517	0.0337914	0.00847591	0.00339583
GSM795269	0.0305638	0	0.0131951	0	0	0.136495	0.026687	0.12665	0.0102092	0.0877828	0	0	0	0.377897	0.167665	0	0.00847995	0	0.0133874	0	0.000987791	0
GSM795270	0.0191959	0	0.0123106	0.19634	0	0	0	0.090942	0.0928996	0.0376936	0	0.107601	0	0.225092	0.116442	0.0505065	0.0333974	0.00168148	0.00132627	0.00440744	0	0.0101645
GSM795271	0.0921916	0	0.210141	0	0	0.0611641	0.0758292	0.0734819	0.0207724	0.0677761	0.0228272	0.000403349	0	0.0619968	0.122222	0.0505708	0.0260626	0	0.109927	0	0.00352244	0.0011118
GSM795272	0	0.0284885	0.0106414	0	0.0401962	0.0925698	0.0397455	0.0334317	0	0.0735568	0	0	0	0.315893	0.0970615	0.0910925	0.0715139	0	0.105809	0	0	0
GSM795273	0.0877449	0	0.0131742	0.176814	0.0235926	0.0879781	0.0477929	0	0.021916	0.13957	0	0	0	0.109133	0.195081	0.0474669	0.0330031	0	0	0.016733	0	0
GSM795274	0.1057	0	0.0429329	0.0051166	0	0.0452551	0	0.0988079	0.00210063	0.124028	0	0.0227388	0	0.153326	0.180009	0	0.0810678	0	0	0.111182	0.0277362	0
GSM795275	0	0.109251	0.0272245	0.0118781	0	0.0378757	0.0100606	0.0911746	0.00878861	0.0923354	0.00729165	0	0.014525	0.280489	0.0800039	0.0599599	0.0611044	0	0.0806061	0.00833015	0.015205	0.00389606
GSM795277	0.00952967	0	0.0523625	0.211121	0	0	0.0363069	0.0818226	0	0.0968907	0	0.0473462	0	0.0943644	0.135001	0.155229	0.0345853	0	0.0384358	0.00700569	0	0
GSM795278	0.00292503	0.0307456	0.0135611	0	0.0541867	0.200627	0.0797937	0	0	0.0348093	0.0575026	0	0	0.442908	0.0334393	0.0342567	0.000226857	0	0	0.015018	0	0
GSM795279	0.107591	0	0.000809531	0	0.140143	0.0502002	0.0553425	0.0076884	0	0.174392	0.00755623	0	0	0.157599	0.0635181	0	0.0919179	0	0	0.143242	0	0
GSM795280	0	0.0655391	0.0521248	0	0.0300578	0.124938	0	0.0730572	0.0316971	0.0507623	0	0.037574	0.0319801	0.272244	0.14938	0.0500691	0.0118533	0	0.000859143	0.0178635	0	0
GSM795281	0.115583	0	0.0700691	0.135651	0	0.0597218	0.0254455	0.080003	0.035229	0	0.0177056	0	0.0181084	0.257202	0.0658019	0.00311566	0.0503785	0	0.0346896	0.0128621	0.000975591	0.0174589
