# Supplementary material for: Correlation Between Immune-Related Genes and Tumor-Infiltrating Immune Cells With the Efficacy of Neoadjuvant Chemotherapy for Breast Cancer
Source: Front Genet. 2022 Jun 8;13:905617. doi: 10.3389/fgene.2022.905617 (PMC9214242; doi:10.3389/fgene.2022.905617)
Supplement: Supplementary file 7 [file Table4.XLSX]

## Sheet: Sheet1
Mixture	T cells gamma delta	Macrophages M1	Macrophages M2	Mast cells resting	futime	fustat	neoadjuvant chemotherapy (yes/no)
GSM782523	0.067437	0.114444	0.129551	0.0198249	93	0	NO
GSM782524	0.0778709	0.126589	0.112061	0.166227	37	0	NO
GSM782525	0.0500769	0.113998	0.0647539	0.0709896	31	0	NO
GSM782528	0	0.133977	0.261891	0.0721654	120	0	NO
GSM782529	0.142766	0.092743	0.0618218	0.0165579	25	1	NO
GSM782530	0.0195001	0.124019	0.10085	0.00332954	23	1	NO
GSM782531	0.045964	0.10767	0.135399	0.00148639	21	1	NO
GSM782532	0.0314427	0.0563793	0.290598	0.0829417	45	0	NO
GSM782533	0.0100361	0.152005	0.08562	0.0194016	45	1	NO
GSM782534	0.00574486	0.110513	0.159252	0.0326119	52	0
GSM782535	0	0.101932	0.171244	0.06152	16	1	NO
GSM782536	0.04704	0.170972	0.22148	0.00712616	70	0	NO
GSM782537	0	0.0692816	0.157631	0.0696639	77	0	NO
GSM782538	0.0115386	0.215721	0.0969154	0.0633648	47	0	NO
GSM782539	0.0272772	0.0848548	0.121116	0.00524315	11	1	NO
GSM782540	0	0.175297	0.121705	0.002997	76	0	NO
GSM782541	0.0337724	0.146766	0.160798	0.0184397	69	0	NO
GSM782542	0.0195974	0.106545	0.0784923	0.0385419	28	0	NO
GSM782543	0.016617	0.0972304	0.0984024	0.0585792	34	0	NO
GSM782544	0	0.142941	0.143157	0	10	1	NO
GSM782545	0	0.164738	0.0978673	0	29	0	NO
GSM782546	0.11446	0.0591302	0.310465	0.0517936	36	0	NO
GSM782547	0.00418623	0.116819	0.179775	0	31	0	NO
GSM782548	0.038017	0.115392	0.109537	0.0316308	36	0	NO
GSM782549	0	0.0291111	0.0376148	0	6	1	NO
GSM782550	0.0164806	0.125394	0.0850977	0.08715	33	0	NO
GSM782551	0.00812371	0.0643415	0.304338	0.0603072	10	1	NO
GSM782552	0.017876	0.194963	0.0901588	0.0401775	27	0	NO
GSM782553	0.0360601	0.108596	0.153166	0.0386748	45	0	NO
GSM782554	0	0.0895995	0.0175027	0	6	1	NO
GSM782555	0.00722697	0.0758844	0.137302	0.0543382	67	0	NO
GSM782556	0	0.114923	0.102743	0.0431458	11	1	NO
GSM782557	0.0199894	0.116375	0.131936	0.00427006	51	0	NO
GSM782558	0.0103252	0.0753307	0.0597581	0.0984136	48	0	NO
GSM782559	0	0.162284	0.0657299	0.0191348	58	0	NO
GSM782560	0.0513161	0.087963	0.0549986	0	3	1	NO
GSM782561	0	0.108914	0.154013	0	48	0	NO
GSM782562	0	0.124047	0.123921	0.015104	10	1	NO
GSM782563	0.0474029	0.10934	0.0956869	0.0343925	120	0	NO
GSM782564	0	0.124375	0.1225	0.0276026	74	1	NO
GSM782565	0.024177	0.0645959	0.507248	0.0738106	104	0
GSM782566	0.000168019	0.110969	0.123744	0.00709895	22	1	NO
GSM782567	0.0185178	0.132317	0.0585646	0.0225272	53	0	NO
GSM782568	0	0.0920532	0.0868688	0.099199	37	1	NO
GSM782569	0.0195374	0.0945443	0.131644	0.0861879	11	1	YES
GSM782570	0.031087	0.189033	0.076467	0	39	1	YES
GSM782571	0.0131253	0.0667254	0.0908808	0.0146592	45	0	YES
GSM782572	0.0227405	0.0875851	0	0	45	0	YES
GSM782573	0.00171686	0.107111	0.128298	0.0100598	23	1	YES
GSM782574	0.0624226	0.105247	0.180969	0.155008	34	1	YES
GSM782575	0.0966491	0.134468	0.104737	0.164207	15	1	YES
GSM782576	0.0514081	0.0396575	0.216399	0.121321	51	0	YES
GSM782577	0	0.153468	0.155252	0.0652909	44	0	YES
GSM782578	0.044936	0.131156	0.164951	0.0040903	30	0	YES
GSM782579	0.014315	0.069167	0.348164	0.0873475	27	0	YES
GSM782580	0.00934693	0.117451	0.209558	0.0297251	26	0	YES
GSM782581	0.0650711	0.108675	0.128289	0.0260852	25	0	YES
GSM782582	0	0.0729204	0.2358	0.0625928	10	1	YES
GSM782584	0.00944231	0.0983093	0.107422	0.0240905	23	0	YES
GSM782585	0.00496555	0.17327	0.154833	0.00198432	23	0	YES
GSM782586	0.0621782	0.0908656	0.0934193	0.0192293	23	0	YES
GSM782587	0.0756177	0.119561	0.102431	0.0234058	24	0	YES
GSM782588	0.0371975	0.0509113	0.223191	0.151143	56	0	NO
GSM782589	0.112438	0.0553807	0.124814	0.0680632	66	1	NO
