# Supplementary material for: Correlation Between Immune-Related Genes and Tumor-Infiltrating Immune Cells With the Efficacy of Neoadjuvant Chemotherapy for Breast Cancer
Source: Front Genet. 2022 Jun 8;13:905617. doi: 10.3389/fgene.2022.905617 (PMC9214242; doi:10.3389/fgene.2022.905617)
Supplement: Supplementary file 8 [file Table5.XLSX]

## Sheet: Sheet1
gene	logFC	AveExpr	t	P.Value	adj.P.Val	B
HBB	-6.09688	12.595	-11.3222	1.12933e-14	1.41708e-10	22.4514
HBD	-4.13639	8.64418	-10.4927	1.34399e-13	8.43222e-10	20.2175
ALAS2	-4.2152	6.69026	-8.06093	3.11265e-10	1.14841e-06	13.0923
FCGR2C	-1.6822	7.1092	-8.01206	3.66085e-10	1.14841e-06	12.9414
HSPG2	2.53163	7.60693	7.30738	3.87778e-09	8.41327e-06	10.739
PDGFRB	2.4597	8.33525	7.29649	4.02292e-09	8.41327e-06	10.7047
COL18A1	1.94919	9.21554	7.12059	7.28895e-09	1.3066e-05	10.1485
KIR2DL5A	-1.82407	7.9545	-7.07715	8.44327e-09	1.32433e-05	10.0108
CYR61	2.51266	9.82435	6.92289	1.42407e-08	1.81905e-05	9.5211
VNN2	-3.49108	6.17753	-6.90289	1.52405e-08	1.81905e-05	9.45751
GAS6	1.62067	9.77606	6.88954	1.59464e-08	1.81905e-05	9.41507
VWF	2.93501	9.0681	6.81884	2.02717e-08	2.11974e-05	9.19009
PLVAP	1.40542	9.10295	6.78728	2.25647e-08	2.17802e-05	9.08961
CD300A	-1.51887	6.42578	-6.72795	2.76032e-08	2.36748e-05	8.9006
SELT	-1.35044	10.3561	-6.70684	2.96562e-08	2.36748e-05	8.83331
PF4	-1.98711	8.51683	-6.69047	3.13522e-08	2.36748e-05	8.78114
ZBTB20	1.68378	8.61771	6.68377	3.20745e-08	2.36748e-05	8.75977
PPAP2A	1.54338	9.45195	6.60962	4.12701e-08	2.87699e-05	8.52327
CTGF	2.85683	9.84853	6.53695	5.28405e-08	3.20565e-05	8.29134
SPARC	2.2931	11.3625	6.53249	5.36489e-08	3.20565e-05	8.27709
IGFBP7	2.11127	9.63243	6.37063	9.30448e-08	5.30694e-05	7.76016
COL4A2	1.56768	9.95467	6.30984	1.14421e-07	6.20393e-05	7.56596
COL4A1	2.13591	9.63803	6.29149	1.21792e-07	6.20393e-05	7.50733
FSTL1	2.13007	11.3971	6.28378	1.2503e-07	6.20393e-05	7.48269
CDH5	2.39685	7.33569	6.27122	1.30485e-07	6.20393e-05	7.44258
RAC2	-1.80136	8.5783	-6.26453	1.33492e-07	6.20393e-05	7.42118
GPR116	1.64065	7.99992	6.11998	2.18242e-07	9.78037e-05	6.95943
COL15A1	1.94472	9.38043	6.09507	2.3752e-07	0.000102557	6.87991
SLC4A1	-2.48914	7.31142	-6.08572	2.45196e-07	0.000102557	6.85003
BRD9	1.59371	9.30263	6.06184	2.65917e-07	0.000107636	6.77381
FCGR3B	-2.30574	9.99092	-6.01142	3.15605e-07	0.000120006	6.61286
NFE2	-3.13799	6.04772	-5.94311	3.97994e-07	0.000145376	6.39492
ZNF358	1.90116	8.30749	5.9376	4.05496e-07	0.000145376	6.37738
SERPINE1	2.03674	6.86743	5.91494	4.37913e-07	0.000148089	6.30511
HBQ1	-2.09411	5.15127	-5.90516	4.52692e-07	0.000148089	6.27393
FPR3	-1.40047	8.10671	-5.90026	4.60271e-07	0.000148089	6.25833
PPBP	-2.68794	7.11364	-5.85377	5.38889e-07	0.00016905	6.11015
MXRA5	1.9888	11.0529	5.82915	5.85792e-07	0.000179281	6.03174
HEG1	1.84729	8.33277	5.81449	6.15628e-07	0.000179958	5.98506
A2M	1.79035	11.7888	5.81398	6.16686e-07	0.000179958	5.98345
ELTD1	2.38059	7.19621	5.79415	6.59553e-07	0.000188093	5.9203
PCOLCE	2.28303	9.05609	5.77896	6.94362e-07	0.000189472	5.87198
CXCL14	2.44644	9.84129	5.77887	6.9459e-07	0.000189472	5.87167
AQP9	-2.67569	6.75964	-5.75256	7.59311e-07	0.00020272	5.78796
BGN	1.93049	9.80153	5.69784	9.1376e-07	0.000236359	5.61399
LST1	-1.88216	8.11928	-5.69357	9.27062e-07	0.000236359	5.60042
NR4A1	1.25886	7.81956	5.68017	9.70028e-07	0.000236359	5.55785
TAGLN	2.25363	10.743	5.6769	9.80803e-07	0.000236359	5.54747
TOB2	1.28243	8.70061	5.67489	9.87492e-07	0.000236359	5.54109
AOC3	1.96185	8.30979	5.58172	1.35272e-06	0.000308618	5.24543
CALD1	1.4829	8.38255	5.5739	1.38886e-06	0.000311204	5.22066
AEBP1	1.97891	9.63376	5.55912	1.4599e-06	0.000320384	5.1738
EGR1	1.59406	10.2339	5.55488	1.4809e-06	0.000320384	5.16039
ACTN1	1.11501	10.8178	5.51565	1.69029e-06	0.000344681	5.03615
PTRF	1.71321	8.88511	5.51341	1.70308e-06	0.000344681	5.02908
PLEKHM2	1.49124	8.1222	5.41361	2.38281e-06	0.00046718	4.71366
SNCA	-1.36128	8.70827	-5.39423	2.54311e-06	0.000490937	4.65252
LAMB1	2.29365	8.15951	5.38782	2.59844e-06	0.000494019	4.63231
SLC38A10	1.11701	10.0405	5.37515	2.71138e-06	0.000507797	4.59236
COL16A1	2.0101	9.33751	5.35253	2.92522e-06	0.00053449	4.52108
FLNA	1.37918	10.3709	5.34986	2.95155e-06	0.00053449	4.51267
ADAMTS1	1.87862	8.32831	5.34683	2.98169e-06	0.00053449	4.50313
ACTN4	1.0503	11.6112	5.33415	3.11114e-06	0.000549839	4.46323
CHAT	-1.69245	7.31858	-5.31657	3.30008e-06	0.000575131	4.40787
MNDA	-2.44852	8.47318	-5.30842	3.39137e-06	0.000582944	4.38226
EIF2S3	-1.7813	9.09243	-5.24738	4.16012e-06	0.000705422	4.19048
TEK	1.34383	6.59083	5.23736	4.30183e-06	0.000708262	4.15904
APOLD1	1.98948	8.38054	5.23666	4.31195e-06	0.000708262	4.15684
TAF1C	1.19052	7.18181	5.23429	4.3462e-06	0.000708262	4.14941
CXCR2	-2.4091	6.37967	-5.20447	4.80151e-06	0.000772428	4.05591
AHSP	-1.3428	8.08016	-5.16465	5.48378e-06	0.0008538	3.93124
ZFP36	1.49286	10.387	5.16314	5.51146e-06	0.0008538	3.92652
CNTN2	-1.06432	5.49614	-5.15294	5.70196e-06	0.000869982	3.89464
EEF1A1P42	-1.16503	8.19125	-5.15019	5.75458e-06	0.000869982	3.88602
GEM	1.35997	9.58215	5.14522	5.85058e-06	0.000873965	3.8705
SELL	-1.57965	9.17993	-5.1191	6.38232e-06	0.000923325	3.78889
FBN1	1.92965	8.37422	5.11819	6.40176e-06	0.000923325	3.78604
COL5A1	2.16277	9.19244	5.09616	6.88847e-06	0.000970129	3.71731
MMP2	1.79142	10.6707	5.09313	6.95821e-06	0.000970129	3.70786
RNF141	-1.29202	8.19799	-5.08646	7.1144e-06	0.000981005	3.68704
KCNV1	1.02521	5.43992	5.04933	8.04834e-06	0.00109631	3.57137
SMTN	1.26078	8.46033	5.00522	9.31601e-06	0.0012195	3.43423
LRRC32	1.81356	7.43586	5.00508	9.32053e-06	0.0012195	3.43377
COL6A2	1.73189	9.54853	5.00477	9.32995e-06	0.0012195	3.43283
CLC	-1.56084	7.69029	-4.99476	9.64447e-06	0.00123489	3.40175
MYLK	2.12105	9.46192	4.97527	1.02873e-05	0.00129085	3.34126
MAP3K6	1.85961	7.72976	4.96172	1.07591e-05	0.00131343	3.29924
ZFP36L1	1.00503	7.51254	4.96109	1.07813e-05	0.00131343	3.2973
TMEM230	-1.02469	9.83758	-4.95438	1.10233e-05	0.00133	3.2765
POLR3K	-1.13572	8.88816	-4.93264	1.18442e-05	0.00137611	3.20919
PRSS21	-1.32822	7.30886	-4.90665	1.29055e-05	0.0014589	3.12878
NID1	1.54588	7.93671	4.89226	1.35325e-05	0.00151612	3.08433
LOC202181	1.79593	6.29116	4.868	1.46585e-05	0.00161346	3.00947
ACACB	1.4796	7.70017	4.85915	1.5092e-05	0.00164673	2.98217
RFPL2	-1.37171	7.9887	-4.85184	1.54592e-05	0.00167225	2.95965
LHFP	2.03278	8.40084	4.84639	1.57391e-05	0.00168799	2.94284
THBS2	1.58715	10.7482	4.83934	1.61082e-05	0.00171293	2.92114
ALOX5AP	-1.18815	10.0392	-4.8262	1.68191e-05	0.00177349	2.8807
MYL9	2.58357	9.25013	4.82275	1.70108e-05	0.00177877	2.87008
S1PR4	-1.5307	7.44831	-4.81364	1.75278e-05	0.00181767	2.84205
SLC29A2	1.32157	7.36825	4.79479	1.86462e-05	0.00190951	2.78414
TGFB1I1	1.08788	9.53622	4.79363	1.87177e-05	0.00190951	2.78056
COMP	3.20769	7.18066	4.79037	1.89188e-05	0.00191446	2.77056
CAV1	1.96586	9.1659	4.7873	1.91103e-05	0.00191837	2.76113
LBX1	-1.05112	3.69223	-4.78384	1.93284e-05	0.00192486	2.75051
LRP5	1.84704	7.52434	4.76256	2.07239e-05	0.00199957	2.68526
SPINK2	-1.4755	6.3737	-4.76119	2.08174e-05	0.00199957	2.68104
JUN	1.14638	9.15816	4.75966	2.09217e-05	0.00199957	2.67637
KRT36	-1.11822	4.31616	-4.75838	2.10097e-05	0.00199957	2.67244
EGFL7	1.53789	8.1988	4.75689	2.11128e-05	0.00199957	2.66786
LOXL1	2.28334	8.74595	4.75526	2.12254e-05	0.00199957	2.66288
ITGBL1	1.59937	7.56577	4.74778	2.17514e-05	0.00200688	2.63997
SNRNP40	-1.22988	8.79976	-4.74238	2.21392e-05	0.00202775	2.62343
ANGPTL4	1.77287	7.83049	4.73728	2.25122e-05	0.00204698	2.6078
CNN1	2.08227	7.32373	4.70428	2.50755e-05	0.00224748	2.50691
TIE1	2.1032	4.75833	4.68822	2.64248e-05	0.00235162	2.45788
OSTF1	-1.30985	8.56265	-4.67553	2.75413e-05	0.00239992	2.41918
PPAP2B	1.10429	9.55346	4.66857	2.81726e-05	0.0024213	2.39798
COL1A2	2.52635	13.0872	4.65344	2.9596e-05	0.00249853	2.35189
INHBA	1.57293	7.00602	4.65269	2.96686e-05	0.00249853	2.3496
TCF4	1.49904	9.12996	4.63672	3.12505e-05	0.00256394	2.30104
EMILIN1	2.50804	6.33363	4.6366	3.12626e-05	0.00256394	2.30067
GABPA	-1.7131	6.0741	-4.63184	3.17507e-05	0.00256698	2.28619
INSL4	-1.06828	7.7907	-4.62147	3.28388e-05	0.0026246	2.25469
CD5	-1.10464	7.96772	-4.61593	3.34354e-05	0.00265537	2.23786
SHH	-1.27586	6.3795	-4.60134	3.50573e-05	0.00275252	2.19359
FAM65B	-1.07414	7.85114	-4.60099	3.50974e-05	0.00275252	2.19252
LTBP3	1.81116	9.37319	4.59097	3.62568e-05	0.00282578	2.16215
RAB8B	-1.36361	7.72132	-4.50509	4.78676e-05	0.00353934	1.90265
ZNF580	1.79312	9.01448	4.50276	4.8229e-05	0.00353934	1.89563
PIEZO1	1.06181	9.92485	4.50108	4.84899e-05	0.00353934	1.89059
EPB41L4A	-1.02942	5.49728	-4.50092	4.8515e-05	0.00353934	1.89011
MYL10	-1.01402	7.33596	-4.48933	5.03621e-05	0.00365285	1.85522
SIK1	1.12818	9.6881	4.48317	5.13727e-05	0.00370474	1.83668
COL6A3	2.50077	11.6339	4.45738	5.58175e-05	0.00391284	1.75923
ARHGEF10	1.0825	7.07168	4.42705	6.15294e-05	0.00415092	1.66833
KIAA0754	1.86153	5.41675	4.41625	6.36985e-05	0.00425153	1.63601
GNLY	-1.4363	7.60408	-4.41047	6.48913e-05	0.00429341	1.61871
PTPRB	1.06753	6.62695	4.40588	6.58525e-05	0.00432627	1.60499
ARC	-1.2473	4.84195	-4.39361	6.8492e-05	0.0044629	1.56834
FAM66D	-1.16725	4.95745	-4.39292	6.86436e-05	0.0044629	1.56628
DOK3	-1.4468	6.61718	-4.38736	6.98747e-05	0.00451307	1.54971
JAM3	1.09855	9.13145	4.3862	7.01346e-05	0.00451307	1.54625
F3	2.07337	7.2666	4.38087	7.13421e-05	0.00455145	1.53033
CWF19L1	-1.23628	7.21435	-4.38037	7.14564e-05	0.00455145	1.52884
S100A12	-1.39605	8.59165	-4.37234	7.33147e-05	0.00463091	1.5049
COL8A2	1.11722	8.35231	4.37179	7.3442e-05	0.00463091	1.50329
MCAM	1.10604	9.57274	4.36826	7.42758e-05	0.00466006	1.49276
NGFR	1.48727	5.27799	4.36568	7.48923e-05	0.00467511	1.48506
BIN3-IT1	1.17834	7.11515	4.36267	7.56147e-05	0.00467511	1.47611
GAB2	1.43872	8.08457	4.36259	7.56334e-05	0.00467511	1.47588
SPARCL1	1.5001	11.08	4.34186	8.08069e-05	0.00492216	1.41421
PGGT1B	-1.47846	4.98462	-4.32541	8.51586e-05	0.00509515	1.36534
CUL9	1.31014	7.77527	4.32377	8.56032e-05	0.00509515	1.36049
PCDH12	1.19246	7.0783	4.32358	8.56563e-05	0.00509515	1.35991
F2R	1.37731	7.70536	4.30987	8.94777e-05	0.00527118	1.31925
GNRH2	-1.10331	7.47293	-4.30612	9.05523e-05	0.00527727	1.30813
GSN-AS1	-1.27038	6.17879	-4.30511	9.08423e-05	0.00527727	1.30515
NKG7	-2.50204	5.82998	-4.30247	9.16079e-05	0.00529167	1.29734
SLIT2	1.02114	8.69011	4.27712	9.92925e-05	0.00551472	1.22232
RGR	-1.22242	7.41092	-4.27079	0.000101308	0.00560004	1.20362
ZCCHC24	1.19225	9.31536	4.23969	0.000111796	0.0060992	1.11192
CXCR1	-1.3395	6.38661	-4.22037	0.00011884	0.00637268	1.05507
AKAP12	1.63069	8.59863	4.21196	0.00012204	0.00649342	1.03035
VCAN	1.52995	9.14998	4.2061	0.000124319	0.00652699	1.01314
C1R	1.54974	10.2191	4.2034	0.000125383	0.00655542	1.00521
FN1	1.34219	11.175	4.18888	0.000131258	0.00680588	0.962626
ATP9A	1.05805	7.93441	4.18167	0.000134273	0.00690513	0.941511
MUM1	1.34162	7.51569	4.16885	0.000139803	0.00713106	0.903988
C1S	2.21102	10.6964	4.16714	0.000140556	0.00714046	0.898993
DGAT1	1.35321	7.63359	4.13545	0.00015527	0.00779333	0.806461
CLDN5	1.80211	7.52789	4.13161	0.000157152	0.007824	0.795267
PAM	1.25834	9.58137	4.12987	0.000158012	0.007824	0.790198
LOC100272216	1.20024	9.62249	4.12384	0.00016103	0.00786227	0.772623
SERPING1	1.23208	10.2736	4.11962	0.000163173	0.00793603	0.76034
SLC44A1	1.53285	6.36607	4.1137	0.000166224	0.0080483	0.743132
LRP1	1.0429	7.91231	4.11178	0.000167226	0.0080483	0.737549
PKD1P1	1.39331	6.36732	4.10969	0.000168326	0.0080483	0.731465
AHR	1.97392	8.11457	4.109	0.000168688	0.0080483	0.729465
TRMU	1.37605	7.05872	4.10227	0.000172283	0.00815776	0.709883
INSRR	-1.2192	6.74722	-4.10078	0.000173083	0.00816484	0.705579
MEF2C	1.14066	7.6407	4.09497	0.00017626	0.00825264	0.688691
FPR2	-1.43187	6.83024	-4.07574	0.000187169	0.00852993	0.632937
IPCEF1	-1.38789	6.48777	-4.07307	0.000188735	0.00852993	0.625205
KIAA1614	-1.19526	5.96953	-4.07085	0.000190051	0.00854752	0.618756
SYNPO	1.23355	8.30265	4.05335	0.000200704	0.00893659	0.568143
RBPMS	1.2338	7.95545	4.05334	0.00020071	0.00893659	0.568114
FCGBP	1.81629	7.9588	4.05251	0.000201231	0.00893659	0.56571
LRMP	-1.24641	6.80258	-4.04546	0.000205696	0.00901031	0.545345
IKZF3	-1.33946	6.83162	-4.04486	0.000206085	0.00901031	0.543592
IL25	-1.16495	6.65949	-4.04122	0.000208432	0.00908128	0.533086
LDB2	1.4591	7.17518	4.0389	0.000209943	0.00908965	0.526387
SEC24D	1.04353	6.21106	4.03311	0.000213755	0.00921719	0.509694
MICAL3	1.59754	6.37924	4.02491	0.000219273	0.00933261	0.486056
PTDSS2	1.42754	6.90322	4.01558	0.000225719	0.00950442	0.459188
DPYSL3	1.21334	8.55142	4.00519	0.000233115	0.00978305	0.429291
FKBP10	1.7403	7.25473	4.00187	0.000235528	0.00985133	0.419747
AHDC1	1.22525	7.87731	3.99038	0.000244059	0.0101406	0.386763
SNAI1	-1.35232	6.33922	-3.97989	0.000252117	0.0103385	0.356657
IGFBP3	1.44192	9.97239	3.97113	0.000259037	0.010576	0.331566
CDA	-1.47468	6.24854	-3.96606	0.000263131	0.0105909	0.317039
LRIG1	1.51108	9.38829	3.96347	0.000265246	0.0106336	0.309622
MATN3	2.18698	5.40758	3.96092	0.000267343	0.0106835	0.302328
CD53	-1.1487	11.1251	-3.9578	0.00026993	0.0107186	0.293407
COL5A2	1.59242	10.1272	3.94714	0.000278953	0.0109044	0.262952
COL11A1	1.93581	9.26717	3.94714	0.000278954	0.0109044	0.262948
ITGA3	1.30019	7.97443	3.94146	0.000283883	0.0110284	0.246728
GAS1	1.37705	6.33158	3.93932	0.000285761	0.0110671	0.240622
GNG11	1.14985	8.51044	3.93176	0.0002925	0.0112107	0.21904
CLSTN3	1.39077	7.5184	3.92918	0.00029483	0.0112107	0.211693
COL7A1	1.10585	7.72712	3.92608	0.000297661	0.0112701	0.202845
BLMH	1.28777	7.63375	3.92358	0.000299957	0.0113029	0.195732
PALLD	1.14186	10.4579	3.91849	0.000304692	0.0114469	0.181233
TREM1	-1.1574	8.03176	-3.90211	0.000320417	0.0117913	0.134662
POSTN	1.56617	8.61624	3.90141	0.000321111	0.0117913	0.132661
DNM1	1.15783	8.90897	3.90114	0.000321375	0.0117913	0.131901
SSPN	1.20565	8.17705	3.88678	0.000335847	0.0122044	0.0911476
RGCC	1.7599	8.9658	3.87395	0.000349313	0.0123989	0.054786
TRIM46	-1.26865	5.48928	-3.8736	0.000349684	0.0123989	0.0538043
TNFSF14	-1.1841	5.24455	-3.87267	0.000350687	0.0123989	0.0511558
DPYSL2	1.34875	9.98849	3.86544	0.000358525	0.012637	0.0307165
NTRK1	-1.19411	4.39474	-3.85217	0.000373379	0.0129424	-0.00681535
TNC	1.19996	8.05166	3.84434	0.000382413	0.0132191	-0.0289156
ACKR1	2.02416	7.47116	3.84098	0.000386355	0.0132396	-0.0383921
ST8SIA4	-1.15615	6.92032	-3.84024	0.000387229	0.0132396	-0.0404806
GPR39	-1.13068	5.10382	-3.82513	0.000405479	0.0137512	-0.0830365
S100A8	-2.70948	9.39639	-3.82314	0.000407949	0.0137977	-0.088645
TRAPPC10	1.12935	7.31521	3.82127	0.000410268	0.0138388	-0.0938828
ROR1	1.08289	6.35387	3.81904	0.000413074	0.0138961	-0.10018
DDR2	1.2559	7.9804	3.81492	0.000418277	0.0139961	-0.111743
LINC00597	1.32195	5.43285	3.80964	0.000425059	0.0141852	-0.126597
PKD2	1.17876	7.86042	3.80511	0.00043095	0.0143436	-0.139308
ITGA7	1.50521	6.18848	3.79805	0.000440299	0.0145391	-0.159127
ZFR2	-1.18485	6.65847	-3.788	0.000453938	0.0147565	-0.187293
TGFBR1	-1.08017	7.71373	-3.77431	0.000473172	0.0152364	-0.225597
NBL1	1.59479	8.87335	3.7732	0.000474773	0.0152364	-0.228713
TNFRSF10C	-1.20221	6.9714	-3.76382	0.000488442	0.0155558	-0.254905
PLS3	1.50532	10.6964	3.76176	0.000491493	0.0156133	-0.26065
RPRD2	1.25622	8.74212	3.75582	0.000500418	0.0158167	-0.277253
FFAR2	-1.52637	6.08492	-3.74957	0.00050996	0.0159178	-0.294676
ANKH	1.47576	6.10055	3.7369	0.000529847	0.0163354	-0.329958
EPHX1	1.26209	10.7238	3.73562	0.00053189	0.01635	-0.333506
COL3A1	2.09307	12.2111	3.73498	0.000532925	0.01635	-0.335298
KRT9	-1.08154	7.44987	-3.73134	0.000538795	0.0164898	-0.345399
LIPE	1.05804	7.48905	3.71617	0.000564007	0.0170534	-0.387555
C10orf10	1.2805	8.65254	3.70936	0.000575685	0.0173646	-0.406441
LUM	2.62568	10.1417	3.70754	0.000578842	0.0174178	-0.411481
IL18RAP	-1.09969	7.56478	-3.70674	0.000580224	0.0174178	-0.41368
CBLL1	1.38478	6.10523	3.70235	0.000587938	0.0175236	-0.425849
XIST	1.21024	11.424	3.69629	0.00059874	0.0177612	-0.442621
TPM2	1.68537	7.0542	3.69378	0.00060328	0.0178009	-0.449579
DCLRE1B	-1.08902	7.36222	-3.6932	0.000604335	0.0178009	-0.451189
FAM46C	-1.18771	8.21361	-3.68864	0.000612656	0.0178966	-0.463785
SRPX	1.13716	9.0103	3.6883	0.000613288	0.0178966	-0.464735
NCF2	-1.09927	9.0202	-3.67623	0.000635878	0.0183356	-0.498047
KIRREL	1.35294	6.41908	3.67559	0.000637099	0.0183356	-0.499813
AIF1	-1.12746	8.04952	-3.67257	0.00064289	0.0184599	-0.508145
RBP4	1.25059	5.70002	3.66495	0.000657742	0.0187576	-0.529171
DKK3	1.02811	7.28832	3.65988	0.000667779	0.0189149	-0.543111
FBLN2	1.69776	7.05709	3.65696	0.000673636	0.0190378	-0.551148
NES	1.40165	8.94946	3.63586	0.00071745	0.0199613	-0.609128
ARHGAP25	-1.01736	7.7587	-3.63272	0.000724209	0.0200593	-0.617752
RBM41	1.1312	7.95113	3.632	0.000725767	0.0200593	-0.61973
DPT	1.49667	7.37023	3.63041	0.000729216	0.0201103	-0.62409
SGK1	1.22777	10.0876	3.62243	0.000746757	0.0204592	-0.64595
PDE2A	1.45407	7.54486	3.60608	0.000783984	0.0211174	-0.690676
CFH	1.82012	7.18931	3.6018	0.000794004	0.0212222	-0.702349
C16orf58	1.15242	8.44069	3.60179	0.000794041	0.0212222	-0.702391
AFF4	-1.03132	7.22369	-3.60142	0.000794904	0.0212222	-0.70339
ROBO1	1.73781	8.51062	3.59824	0.000802448	0.0213782	-0.712071
PPIF	-1.03349	9.35584	-3.59231	0.000816695	0.0217078	-0.728242
PLN	1.31781	6.08936	3.59166	0.00081828	0.0217078	-0.730024
FGF21	1.12825	6.47712	3.57535	0.000858793	0.0224925	-0.774416
CXCL12	1.15285	9.28606	3.57533	0.000858848	0.0224925	-0.774474
XYLT2	1.4591	6.97762	3.57139	0.000868927	0.0225741	-0.78519
RGS1	1.2835	6.94011	3.57037	0.00087156	0.0225957	-0.787968
EPN1	1.04035	6.92561	3.56694	0.000880446	0.022779	-0.797282
LOC101929272	-1.39545	5.57518	-3.55137	0.000921889	0.0233314	-0.83951
FRZB	1.10529	7.23016	3.5512	0.000922366	0.0233314	-0.839984
PALMD	1.47307	8.46769	3.54837	0.000930106	0.0234357	-0.847653
SF3A2	1.16094	8.36389	3.5454	0.00093828	0.0235943	-0.855683
ABCA8	2.01178	6.65244	3.53549	0.000966107	0.0239265	-0.882501
ITPKB	1.15954	8.23871	3.53526	0.000966747	0.0239265	-0.883109
EDNRA	1.00956	7.56399	3.53157	0.000977325	0.0241044	-0.893092
HAAO	-1.02261	8.10917	-3.52188	0.00100558	0.0245432	-0.919237
HP	1.02308	7.66292	3.50948	0.00104291	0.0249741	-0.952658
TAF12	-1.18366	6.17146	-3.5061	0.00105332	0.0250667	-0.961765
MYH6	-1.39871	4.4117	-3.50163	0.00106723	0.025248	-0.973788
DDIT4	1.21265	10.6686	3.49433	0.00109031	0.0255942	-0.993396
FAT1	1.07225	10.3895	3.47625	0.00114959	0.0262785	-1.0419
CDC42BPB	1.52866	8.07432	3.47551	0.00115208	0.0262785	-1.04388
TAS2R10	1.14472	6.112	3.47362	0.00115843	0.0262849	-1.04892
NCF1	-1.34642	7.33967	-3.4685	0.00117591	0.0265383	-1.06263
SERPINE2	1.28211	10.2267	3.4594	0.00120757	0.027204	-1.08696
MXD1	-1.23584	5.62414	-3.45596	0.00121974	0.0273438	-1.09614
BDKRB2	1.07476	7.92584	3.4293	0.0013182	0.0288377	-1.16717
ADIPOQ	1.87272	8.59544	3.42904	0.00131916	0.0288377	-1.16784
TTR	-1.05127	7.13591	-3.42759	0.00132476	0.0288596	-1.17171
SNED1	1.09762	6.83843	3.41419	0.00137731	0.029695	-1.20728
MTMR10	-1.02813	7.75659	-3.4076	0.00140387	0.0300098	-1.22474
TEX12	-1.04115	3.71643	-3.38576	0.00149544	0.0314844	-1.28248
TOMM22	-1.18341	8.03443	-3.38063	0.00151772	0.0319001	-1.29599
RNF144A	1.42112	7.82999	3.37602	0.00153804	0.0321655	-1.30813
EBLN2	1.17212	6.2526	3.36829	0.00157275	0.0327278	-1.32851
ASPN	2.21596	8.83991	3.36359	0.00159419	0.0329553	-1.34087
MMP12	-1.11203	8.80501	-3.35583	0.00163018	0.0335336	-1.36124
CSPG4	1.14893	6.63788	3.35318	0.00164263	0.0337345	-1.36819
GALR2	-1.44275	5.54627	-3.3423	0.0016948	0.0345795	-1.39671
SCTR	-1.28136	6.10943	-3.33558	0.00172784	0.0350825	-1.41432
SPON1	1.03975	7.42691	3.32599	0.00177597	0.0356917	-1.43937
ZNF222	-1.1784	5.68884	-3.29855	0.0019209	0.0373698	-1.51085
CUEDC1	1.48197	6.90234	3.26928	0.0020879	0.0395754	-1.58674
MPDU1	-1.28496	7.82099	-3.26083	0.00213858	0.0401698	-1.60856
LEP	1.79556	6.38984	3.26032	0.00214167	0.0401698	-1.60988
EXOC3	1.34864	7.14369	3.2574	0.00215946	0.0402227	-1.6174
MAPKBP1	1.08623	6.97861	3.25723	0.00216051	0.0402227	-1.61785
TGFBR3	1.22412	9.18787	3.25217	0.00219176	0.0406237	-1.6309
GPATCH1	1.24467	7.20928	3.24783	0.00221885	0.0409077	-1.64207
KIF1C	1.05932	5.66649	3.24763	0.00222013	0.0409077	-1.6426
PSAT1	-1.06859	8.66303	-3.24524	0.00223522	0.0410651	-1.64875
SPN	-1.06989	6.66336	-3.24014	0.00226769	0.0411854	-1.66187
EDN1	1.26516	7.50467	3.23556	0.00229728	0.041417	-1.67365
RGS5	1.43358	8.78064	3.22753	0.00234993	0.0418848	-1.69424
CORO1A	-1.57892	8.37599	-3.21991	0.00240105	0.0422931	-1.71379
ZBTB48	1.43397	6.53178	3.21544	0.00243146	0.0424339	-1.72522
WISP2	1.46422	7.0418	3.21495	0.00243487	0.0424344	-1.72649
QSOX1	1.11543	9.6388	3.21185	0.00245623	0.042688	-1.73442
EPB42	-1.04713	5.916	-3.20648	0.00249364	0.0430994	-1.74815
NFIB	1.33388	8.39004	3.20451	0.00250748	0.0431784	-1.75317
CCDC64	-1.09048	8.12805	-3.19931	0.00254443	0.0434757	-1.76645
COX7A1	1.66268	7.85049	3.19821	0.00255229	0.0434766	-1.76925
PTOV1	1.56895	9.09829	3.19546	0.00257209	0.0436143	-1.77626
E2F8	-1.21497	6.55162	-3.19487	0.00257641	0.0436285	-1.77778
ADH1C	-1.31179	5.98543	-3.18987	0.00261284	0.044116	-1.79053
SURF2	-1.0551	6.72574	-3.18933	0.00261681	0.044116	-1.7919
MFSD10	1.03129	9.12248	3.18589	0.00264214	0.0442048	-1.80064
KLHL21	1.34747	7.95257	3.18374	0.00265817	0.0442957	-1.80613
OR10H1	-1.00824	7.30939	-3.17234	0.00274441	0.0453039	-1.83509
UPK3B	-1.26473	5.4702	-3.16691	0.00278646	0.045825	-1.84887
GGT5	1.04949	5.9762	3.16564	0.00279639	0.0458681	-1.85209
NAT8B	-1.15358	6.21786	-3.16362	0.00281221	0.0460072	-1.85721
SPTBN2	1.06876	6.98529	3.1549	0.00288159	0.0466006	-1.87929
H2BFS	-1.51471	9.49232	-3.15069	0.00291568	0.0470256	-1.88995
SRGN	-1.29182	10.3862	-3.14756	0.00294121	0.0472822	-1.89785
SLC25A15	-1.06027	8.33499	-3.14363	0.00297361	0.0474718	-1.90777
SENP7	-1.32709	4.99729	-3.14141	0.00299204	0.0475844	-1.91336
HCAR3	-1.09601	8.10973	-3.13731	0.00302645	0.047922	-1.92372
GPX3	1.11171	10.3092	3.12304	0.00314899	0.0492688	-1.95965
SMYD5	1.22655	6.24815	3.11794	0.00319388	0.0496627	-1.97245
MON1B	-1.10995	6.83023	-3.11449	0.00322462	0.0498479	-1.98112
CHST12	1.0408	7.9222	3.11439	0.00322553	0.0498479	-1.98138
ACTG2	1.15419	9.15365	3.11436	0.00322573	0.0498479	-1.98143
