# Supplementary material for: Correlation Between Immune-Related Genes and Tumor-Infiltrating Immune Cells With the Efficacy of Neoadjuvant Chemotherapy for Breast Cancer
Source: Front Genet. 2022 Jun 8;13:905617. doi: 10.3389/fgene.2022.905617 (PMC9214242; doi:10.3389/fgene.2022.905617)
Supplement: Supplementary file 9 [file Table7.XLSX]

## Sheet: Sheet1
id	B cells naive	B cells memory	Plasma cells	T cells CD8	T cells CD4 naive	T cells CD4 memory resting	T cells CD4 memory activated	T cells follicular helper	T cells regulatory (Tregs)	T cells gamma delta	NK cells resting	NK cells activated	Monocytes	Macrophages M0	Macrophages M1	Macrophages M2	Dendritic cells resting	Dendritic cells activated	Mast cells resting	Mast cells activated	Eosinophils	Neutrophils
GSM465184	0	0.0749165	0.059581	0	0	0.291805	0	0.0137986	0	0	0	0.0361443	0.00276276	0.12167	0.0263165	0.272425	0.00806512	0.000960114	0.0799913	0	0	0.0115643
GSM465186	0.15906	0	0.0195922	0	0.154849	0	0.0404866	0.115366	0	0.213653	0	0	0	0.0791679	0.119853	0.0581454	0	0.0174163	0.0224103	0	0	0
GSM465190	0.00349771	0.0131971	0.00603173	0	0.140238	0.0744868	0.0254066	0	0	0.0158601	0.105949	0	0	0.352656	0.025963	0.166949	0.0227876	0	0	0.040345	0	0.00663375
GSM465191	0.0144732	0	0.0875064	0.0413707	0	0.0764082	0	0.0523765	0.00247987	0	0	0	0	0.0529075	0.0555535	0.339489	0.0319488	0	0.216489	0.00531919	0	0.0236781
GSM465194	0.0192404	0	0.0335986	0	0.150084	0.0452503	0.0907836	0.112841	0	0.191876	0.00902114	0	0	0.122768	0.104639	0.0929356	0.0105683	0.00992613	0	0	0	0.00646791
GSM465201	0.0093585	0	0.0604182	0	0.00608459	0.0554662	0.000813061	0.102284	0	0.17056	0	0.0251125	0	0.147051	0.113505	0.189861	0	0.0182964	0	0.0921592	0	0.00903077
GSM465203	0	0.0315898	0.177774	0	0	0.00855224	0	0.182036	0.00848825	0	0.00957806	0.0230884	0	0.212679	0.142597	0.167909	0	0.0131581	0.0082935	0.00691958	0	0.00733602
GSM465206	0.0439892	0	0.199108	0.0608017	0	0	0	0.154915	0.0031717	0	0.00872903	0.011456	0	0.0792918	0.0407539	0.245346	0.0562145	0	0	0.0941139	0	0.00210931
GSM465209	0.0245883	0	0.0353099	0.0756762	0	0	0.132321	0.166752	0	0.168608	0	0.0542438	0	0.114795	0.121859	0.0671692	0	0.00895564	0	0.0297213	0	0
GSM465210	0.17323	0	0.0491517	0	0.168464	0.0707422	0	0.100104	0	0.152918	0	0	0	0.069393	0.0920857	0.0909987	0	0	0	0.0329129	0	0
GSM465215	0	0.00445599	0.0802578	0	0.078062	0	0.000633866	0.126247	0	0.0751113	0	0	0.0342285	0.190309	0.271862	0.111237	0.014959	0.00205646	0	0.0105793	0	0
GSM465216	0	0.0367517	0.0527723	0	0	0.426642	0	0.00139694	0	0.0137887	0.00462601	0	0.000911407	0.0031794	0.0320495	0.373639	0.00141057	0	0.00941552	0.00264427	0	0.0407729
GSM465221	0	0	0.139379	0	0	0.0606116	0	0.0869353	0	0.0610441	0	0.00203496	0	0.401838	0.102218	0.124053	0	0	0	0.0184204	0	0.00346595
GSM465223	0.0293483	0	0.0582473	0	0	0.00445359	0.072038	0.179836	0	0.248852	0	0.00913274	0	0.0551078	0.11236	0.0429395	0.127878	0.0291657	0	0.0244079	0	0.00623266
GSM465228	0	0.00450703	0.0118317	0	0.0494879	0.000896608	0	0.157319	0.0299198	0.114602	0	0.0823268	0	0.16201	0.159987	0.17975	0.00433686	0	0	0.0304909	0	0.0125343
GSM465230	0.0296327	0	0.0835272	0	0.0163307	0.0762358	0.0276983	0.0676172	0	0.183802	0	0	0	0.207823	0.0978547	0.122224	0.0121152	0	0.0203516	0.00150939	0	0.0532769
GSM465233	0	0	0.0417026	0.0208798	0	0.0368081	0	0.116458	0.0532408	0	0.0285354	0	0	0.333835	0.0370624	0.178062	0.079512	0	0	0.061646	0	0.012258
GSM465235	0	0	0.0676556	0	0	0.0458705	0	0.0822866	0.0205075	0.109709	0	0.0145182	0	0.318084	0.109894	0.158899	0.0143953	0	0.0460052	0	0	0.0121752
GSM465237	0.0256581	0	0.0561517	0.0239247	0	0.126557	0	0.0616017	0	0.00473925	0	0.066355	0	0	0.0864749	0.343846	0.0273135	0	0.136552	0	0.00376612	0.0370596
GSM465240	0	0.0143129	0.0238961	0	0.00558418	0.0184089	0.0238392	0.0935855	0	0.0621415	0	0.00762447	0.00376762	0.437529	0.111021	0.127367	0.0310176	0	0	0.0275861	0	0.0123181
GSM465187	0.0685158	0	0.0247277	0	0.111004	0.127486	0.0306897	0.118951	0	0.302561	0	0	0	0.0360027	0.108454	0.0589561	0.00655043	0	0.002273	0.0038285	0	0
GSM465188	0	0	0.0936134	0.00263832	0	0.209588	0	0.0444296	0	0.0783808	0	0.00721068	0	0.142484	0.0402515	0.230399	0	0.0170964	0.0967538	0.032505	0	0.00464883
GSM465192	0.00893206	0	0.0585118	0.00140145	0	0.175933	0	0.0753492	0	0.00169403	0	0.0601663	0	0	0.00991834	0.315963	0.0261035	0.00506598	0.134463	0.109306	0.0128738	0.00431958
GSM465193	0.0364852	0	0.0512601	0	0	0.182889	0.0701855	0.0550436	0	0.200268	0	0	0.00713207	0.0817048	0.155788	0.112617	0.0164881	0	0.0301385	0	0	0
GSM465196	0.0421424	0	0.0673931	0	0	0	0	0.304416	0	0.0395628	0	0.0295866	0	0.23647	0.0789716	0.166724	0	0.0137329	0.0210004	0	0	0
GSM465197	0	0.0138523	0.00534156	0	0.0171236	0	0	0.0173833	0.00531591	0.0159972	0.000104659	0	0	0.789842	0.019677	0.090107	0.0107303	0	0	0.0145247	0	0
GSM465202	0	0.00302309	0.0160223	0	0	0.0913604	0.0028078	0.133361	0	0.171232	0	0.167992	0	0.0250508	0.163936	0.19321	0	0.00739646	0	0.0147928	0	0.00981467
GSM465207	0	0.00356578	0.00488391	0	0	0.0158113	0.00602397	0.0114102	0.00214723	0.0630748	0	0	0	0.695635	0.037491	0.132414	0.00247074	0	0	0.0131691	0	0.0119031
GSM465208	0	0.000718238	0.0190892	0	0	0	0	0.0848796	0.000945358	0.296673	0	0.0485582	0	0.223654	0.037359	0.263237	0.00286202	0	0	0.00876343	0.00318334	0.0100773
GSM465212	0.0308531	0	0.0453497	0	0.128129	0	0.0400917	0.0928631	0.02	0.269265	0	0	0	0.105937	0.182886	0.0654613	0	0	0.0191644	0	0	0
GSM465214	0	0.00231109	0.0475452	0	0.0574658	0.106269	0	0.199584	0	0.178363	0	0.00844614	0	0.111321	0.0988154	0.105857	0	0.00809948	0	0.075922	0	0
GSM465219	0.146299	0	0	0	0.0634488	0.161847	0.0261925	0.0624845	0	0.156228	0	0	0	0.215667	0.0798288	0.060855	0	0	0	0.018102	0.00904704	0
GSM465225	0	0.0663959	0.0213434	0	0	0.0528494	0	0.150788	0	0.118545	0.00500263	0	0	0.313711	0.119482	0.083406	0.0185987	0.0156156	0	0.0342626	0	0
GSM465227	0.00169241	0	0.202501	0.154498	0	0.0236144	0	0.134744	0.0300363	0.0209694	0.00328072	0	0.0507829	0.061897	0.0765348	0.158401	0.0215626	0	0.0151447	0.02444	0.0199009	0
GSM465229	0.0368006	0.0173013	0.0143002	0	0.0139554	0.0862181	0.00522407	0.110303	0	0.112617	0	0.0511006	0	0.0924578	0.300115	0.140604	0.00304956	0.00404727	0.00764073	0.00322968	0	0.00103525
GSM465232	0	0.0536462	0.0476559	0.0555197	0	0.0951516	0	0.0535478	0.00301153	0.0752184	0	0.0665742	0.00117335	0	0.0500969	0.30969	0.0316671	0	0	0.143992	0	0.0130557
GSM465238	0	0.101241	0.163234	0	0	0.181319	0	0.0944993	0.0284518	0	0.0126836	0.0102677	0.0167882	0	0.0400067	0.193556	0.0345052	0	0.123448	0	0	0
GSM465241	0.0131097	0	0.0597058	0	0	0.083826	0	0.0630885	0	0.0900459	0	0.00731594	0	0.393213	0.115492	0.142633	0.0105232	0	0.0186872	0.00236054	0	0
GSM465243	0.00515992	0.00719387	0.0443977	0.0603518	0	0	0.0752153	0.148931	0	0.100105	0	0.00967835	0	0.241744	0.133782	0.12993	0.0120724	0.00494851	0	0.0182437	0	0.00824661
